# Supplementary material for: MircroRNA Profiles of Early Rice Inflorescence Revealed a Specific miRNA5506 Regulating Development of Floral Organs and Female Megagametophyte in Rice
Source: Int J Mol Sci. 2021 Jun 21;22(12):6610. doi: 10.3390/ijms22126610 (PMC8235126; doi:10.3390/ijms22126610)
Supplement: Supplementary file 1 [file ijms-22-06610-s001.zip]

Archive with 13 entries (11 files):
- ijms-1236069-SUP-PROOF DONE/
- ijms-1236069-SUP-PROOF DONE/Supplemental material/
- ijms-1236069-SUP-PROOF DONE/Supplemental material/Supplemental Figures S1-S5.pdf
- ijms-1236069-SUP-PROOF DONE/Supplemental material/Table S1 The number of reads from the twelve samples in this study.xlsx
- ijms-1236069-SUP-PROOF DONE/Supplemental material/Table S10 The primer sequences used in this study.xlsx
- ijms-1236069-SUP-PROOF DONE/Supplemental material/Table S2 Total 671 miRNAs and their sequence, length, expression level and pattern in this study.xlsx
- ijms-1236069-SUP-PROOF DONE/Supplemental material/Table S3 GO analysis of genes targeted by differentially-expressed miRNAs (DEMs).xlsx
- ijms-1236069-SUP-PROOF DONE/Supplemental material/Table S4 The distinct GO terms of Biological Process genes targeted by conserved or unconserved DEMs.xlsx
- ijms-1236069-SUP-PROOF DONE/Supplemental material/Table S5 The number of reads from the WT and OxmiR5506 samples in this study.xlsx
- ijms-1236069-SUP-PROOF DONE/Supplemental material/Table S6 DEMs aslo detected in previous studies.xlsx
- ijms-1236069-SUP-PROOF DONE/Supplemental material/Table S7 The 41 inflorescence specific miRMAs compared to other studies.xlsx
- ijms-1236069-SUP-PROOF DONE/Supplemental material/Table S8 Floral organ-related targets of 1802 ones by the 41 inflorescence specific miRMAs.xlsx
- ijms-1236069-SUP-PROOF DONE/Supplemental material/Table S9 Targets differentially-expressed in RiceXPro and CREP.xlsx
