# Supplementary material for: MircroRNA Profiles of Early Rice Inflorescence Revealed a Specific miRNA5506 Regulating Development of Floral Organs and Female Megagametophyte in Rice
Source: Int J Mol Sci. 2021 Jun 21;22(12):6610. doi: 10.3390/ijms22126610 (PMC8235126; doi:10.3390/ijms22126610)
Supplement: Supplementary file 1 [file ijms-22-06610-s001.zip › ijms-1236069-SUP-PROOF DONE/Supplemental material/Table S1 The number of reads from the twelve samples in this study.xlsx]

## Sheet: Sheet1
Table S1 The number of reads from the twelve samples in this study
Samples		Raw reads	Clean reads	Unannotated reads	Unannotated reads rate	Length of young inflorscence in rice*	Developmental events*
INF-1	Rep1	21861809	19188378	16089698	0.8385	<2 mm	Differentiation of branch and spikelet meristem Formation of secondary and tertiary branches Differentiation of rudimentary glumes
	Rep2	21407031	18530107	15077138	0.8137
	Rep3	21341870	18352674	13961704	0.7607
INF-2	Rep1	20093430	17442060	14693370	0.8424	2-5 mm	Floral meristem and floral organ initiation
	Rep2	17664830	15671182	13172063	0.8405
	Rep3	18454596	15728049	12397583	0.7882
INF-3	Rep1	20478063	17857610	14921796	0.8356	5-10 mm	Early floral organ differentiation
	Rep2	21121500	18331269	14388143	0.7849
	Rep3	19974154	17894640	15445217	0.8631
INF-4	Rep1	19524620	17963494	15592568	0.868	10-15mm	Differentiation of bract primordia, branch primordia and floral organs
	Rep2	20770434	18918612	16648762	0.88
	Rep3	25795589	22727960	19037346	0.8376
INF-1, young inflorescence less than 2mm length; INF-2, young inflorescence between 2 and 5mm length; INF-3, young inflorescence between 5 and 10 mm length; INF-4, young inflorescence between 10 and 15 mm length.
Rep, Replicate.
*, Sharma, R.; Agarwal, P.; Ray, S.; Deveshwar, P.; Sharma, P.; Sharma, N.; Nijhawan, A.; Jain, M.; Singh, A. K.; Singh, V. P.; Khurana, J. P.; Tyagi, A. K.; Kapoor, S., Expression dynamics of metabolic and regulatory components across stages of panicle and seed development in indica rice. Functional & integrative genomics 2012, 12, (2), 229-48.
