# Supplementary material for: MircroRNA Profiles of Early Rice Inflorescence Revealed a Specific miRNA5506 Regulating Development of Floral Organs and Female Megagametophyte in Rice
Source: Int J Mol Sci. 2021 Jun 21;22(12):6610. doi: 10.3390/ijms22126610 (PMC8235126; doi:10.3390/ijms22126610)
Supplement: Supplementary file 1 [file ijms-22-06610-s001.zip › ijms-1236069-SUP-PROOF DONE/Supplemental material/Table S10 The primer sequences used in this study.xlsx]

## Sheet: Sheet1
Table S10 The primer sequence used in this study
Primer	Sequence	Use
osa-miR2118c-R	TTCCCGATGCCTCCTATTCCTA	miRNA qRT-PCR validation
osa-miR5490-R	TTGGATTTTTATTTAGGACGG	miRNA qRT-PCR validation
osa-miR160f-5p-R	TGCCTGGCTCCCTGAATGCCA	miRNA qRT-PCR validation
osa-miR393b-3p-R	TCAGTGCAATCCCTTTGGAAT	miRNA qRT-PCR validation
osa-miR396e-5p-R	TCCACAGGCTTTCTTGAACTG	miRNA qRT-PCR validation
osa-miR167d-5p-R	TGAAGCTGCCAGCATGATCTG	miRNA qRT-PCR validation
osa-miR528-3p-R	CCTGTGCTTGCCTCTTCCATT	miRNA qRT-PCR validation
osa-miR5497-R	CAGAATATCTGGGACGAGCAT	miRNA qRT-PCR validation
osa-miR5521-R	AGTGGCTGCATATCTGATGAG	miRNA qRT-PCR validation
osa-miR5530-R	AGTGGTGTCGTATTACCTGCC	miRNA qRT-PCR validation
LOC_Os07g30240-F	TGCCAGGAATAAGTCTGCTG	qRT-PCR validation of RNA-seq
LOC_Os07g30240-R	TAATACTTCGGCAAGCAACG	qRT-PCR validation of RNA-seq
LOC_Os01g40630-F	CTGGCGGCTACGGGACTCTT	qRT-PCR validation of RNA-seq
LOC_Os01g40630-R	CCTGGCAGTTGGAGCCGAGA	qRT-PCR validation of RNA-seq
LOC_Os04g55920-F	CCCCTGGACCTGAACAACCTGC	qRT-PCR validation of RNA-seq
LOC_Os04g55920-R	GTTTCGGTCTCCCTCTCTTGGCG	qRT-PCR validation of RNA-seq
LOC_Os03g11600-F	TCGCCGACATCAAATGAGGGTAG	qRT-PCR validation of RNA-seq
LOC_Os03g11600-R	GGGTTGCTGTTGGAGGTGGAAA	qRT-PCR validation of RNA-seq
LOC_Os03g51690-F	GTGCGGCAAGGCGAAGGAG	qRT-PCR validation of RNA-seq
LOC_Os03g51690-R	GTGCGCTGGCGAAGCTCCAG	qRT-PCR validation of RNA-seq
LOC_Os03g13370-F	GACAGCGTCGGGAAGCACC	qRT-PCR validation of RNA-seq
LOC_Os03g13370-R	AGGCACTTGGCTGCGAGGAA	qRT-PCR validation of RNA-seq
LOC_Os01g39630-F	GTGGTGTCCCAGGAGTCGGTAA	qRT-PCR validation of RNA-seq
LOC_Os01g39630-R	CTTGTCCGGCTGGAGCCTT	qRT-PCR validation of RNA-seq
