# Supplementary material for: MircroRNA Profiles of Early Rice Inflorescence Revealed a Specific miRNA5506 Regulating Development of Floral Organs and Female Megagametophyte in Rice
Source: Int J Mol Sci. 2021 Jun 21;22(12):6610. doi: 10.3390/ijms22126610 (PMC8235126; doi:10.3390/ijms22126610)
Supplement: Supplementary file 1 [file ijms-22-06610-s001.zip › ijms-1236069-SUP-PROOF DONE/Supplemental material/Table S2 Total 671 miRNAs and their sequence, length, expression level and pattern in this study.xlsx]

## Sheet: Sheet1
Table S2 Total 671 miRNAs and their sequence, length, expression level and pattern in this study
miRNA	Sequence	INF-1	INF-2	INF-3	INF-4	Expression level	Cluster	miRNA Length
osa-miRnovel-1	CUUUCAUGUCGUCUCUGCGGU	7.23876	16.6352	163.77	442.27	High	5	21
osa-miRnovel-2	UCUAGGUUGUUACAUAUUGGGACG	158.27	182.886	185.275	185.613	High	3	24
osa-miRnovel-3	AUGUUUGAUCGGAUGUCAGAAGG	925.472	983.148	1120.69	906.007	High	6	23
osa-miRnovel-4	AUGGAUUCACCUGUGAGAUGACGU	528.014	493.072	453.09	368.574	High	4	24
osa-miRnovel-5	CUUCUGUAUAGGUACUCUGUUGGA	1299.38	1260.5	1085.8	861.21	High	4	24
osa-miRnovel-6	CAUAUGGACUAUAACUAUUGUUAU	1382.77	1325.33	1187.71	772.987	High	4	24
osa-miRnovel-7	UAGGUUUGUUUAUUUUGGGACG	4973.53	5432.98	5806.51	5270.26	High	6	22
osa-miRnovel-8	AGAAGAUCGGGCCAUAAGAGAGAG	102.272	91.949	101.741	84.0515	Moderate	4	24
osa-miRnovel-9	GGUUGUUGGUGUAUUUGACGU	4.86409	25.8306	213.174	489.42	High	5	21
osa-miRnovel-10	GAAUUGGGAAUCUGGAUUUGU	3.583	15.2466	88.1181	173.664	Moderate	5	21
osa-miRnovel-11	ACUUUUUGUUGGAUCGGAACAAAU	167.816	163.645	176.24	176.726	High	5	24
osa-miRnovel-12	UGGUGAUCUGUUCCCUGUCUG	0	2.53571	53.4575	188.103	Moderate	5	21
osa-miRnovel-13	GAGGCAGAAGAACCAUCCGGU	2.1498	21.7902	97.7174	240.638	Moderate	5	21
osa-miRnovel-14	GUGUGUAUUCUGUGUAUCGAC	15.7298	94.3497	496.099	1246.38	High	5	21
osa-miRnovel-15	UUGAACAAACUAAGGAGAGCU	0	1.50933	33.6578	60.7871	Moderate	5	21
osa-miRnovel-16	UAUGACGUGUGUGGUUGCAAU	5.5453	39.4657	241.637	410.179	High	5	21
osa-miRnovel-17	AAAUGAUCGAUAUUGUAGUGU	1.4332	10.584	71.7272	240.25	Moderate	5	21
osa-miRnovel-18	ACUUUUUGCUGGACUGGAGCAAAU	321.427	333.235	329.247	253.04	High	2	24
osa-miRnovel-19	GUCUAGAUACAUCGUACUGGUGAU	128.407	135.627	104.506	72.4719	High	4	24
osa-miRnovel-20	UUGGCUGGAUCUGUUAAUUCC	19.1607	135.817	914.209	1871.08	High	5	21
osa-miRnovel-21	AUCGGAUCUGAUACCUAUGGUACC	336.698	336.267	292.283	224.47	High	4	24
osa-miRnovel-22	AUCGGAUCUGAUACCUAUGGUACC	336.698	336.267	291.629	224.47	High	4	24
osa-miRnovel-23	CAUUGGCGAGUGGAAGGACGU	5.73281	14.0809	193.26	827.676	High	5	21
osa-miRnovel-24	CUUGAUCGUUCUGACCCUCAC	0.716601	15.4881	46.2819	166.966	Moderate	5	21
osa-miRnovel-25	AAAUGAUGAGAUAUACUGACGUGU	1118.84	1157.33	1038.71	783.357	High	4	24
osa-miRnovel-26	UAAGAACCAAGGAUUAGACGU	5.01621	20.7685	165.792	404.435	High	5	21
osa-miRnovel-27	UCAAAAUCUGGUGAUCUCUCU	4.14749	32.7782	253.269	728.94	High	5	21
osa-miRnovel-28	UUCUGGAAUGGACCUUUUCUG	1.4332	9.70622	90.6192	237.904	Moderate	5	21
osa-miRnovel-29	GAGGAAACAAAUGAAGAAGAU	1.4332	3.65958	52.315	89.3706	Moderate	5	21
osa-miRnovel-30	AUGUGUCACGUCGUAGUAUGAGGU	1146.01	1292.57	1264.81	964.954	High	2	24
osa-miRnovel-31	AUUUGUUGUAUUAGGGAAUGUCUC	735.744	929.202	1012.46	861.547	High	6	24
osa-miRnovel-32	UGAAGAGACAUCUGAGGAGU	677.262	669.782	689.456	482.1	High	4	20
osa-miRnovel-33	GUACAAUGAAUCUGGACAGAGUGU	607.119	654.311	555.251	464.691	High	4	24
osa-miRnovel-34	AUCGGAUCUGAUACCUAUGGUACC	335.452	335.636	290.384	223.407	High	4	24
osa-miRnovel-35	UUUUUUUUCUAGGACAGAGGGAGU	4931.03	6829.9	9977.84	7764.17	High	6	24
osa-miRnovel-36	CUGCACUGCCUCUUCCCUGGG	72.4738	55.9248	80.6607	240.062	High	5	21
osa-miRnovel-37	CAGCUGCGUGUGGGACUGCGG	3.583	17.1554	148.309	533.926	High	5	21
osa-miRnovel-38	AGUCAGUGGUAAAUUGUAGAAGUG	725.095	816.395	980.37	1411.23	High	5	24
osa-miRnovel-39	GAAACUGUUUGGCUGAGCUCCAGC	48161.1	45786.7	40834	30581.5	High	4	24
osa-miRnovel-40	ACUAGGUUUGUUUAUUUUGGGACA	2898.7	3043.83	3424.32	2806.97	High	2	24
osa-miRnovel-41	AUUUUCGUGUGCGGACCCUUAAGA	377.429	442.424	562.273	479.652	High	6	24
osa-miRnovel-42	CAUCCAUCCAAUUGACAUCUG	1.4332	7.6953	100.044	352.091	High	5	21
osa-miRnovel-43	AGUUCCGGUAACUGCGAAAGCUGU	449.978	408.271	488.388	362.411	High	2	24
osa-miRnovel-44	GUUUUUUCUAGGACAGAGGGAGC	183.39	178.873	230.337	182.738	High	6	23
osa-miRnovel-45	CGAACUAGCAAUCUCCGAGGC	4.60579	8.43836	61.0042	279.165	Moderate	5	21
osa-miRnovel-46	UUGGGAUGGCAUAGUACUAUG	0.716601	4.528	36.0333	112.117	Moderate	5	21
osa-miRnovel-47	AGGUGUCGGUUCUAUUAAAAAACC	208.293	211.252	212.657	136.179	High	4	24
osa-miRnovel-48	CAUUGGAUUGAAAAAUGAACGUGU	911.691	912.9	707.707	458.958	High	4	24
osa-miRnovel-49	UUCCCAAUGCCUCCCAUUCCUA	11.1614	136.769	529.794	924.469	High	5	22
osa-miRnovel-50	AUUUCAGAUCUAGAGUUGAAUGCU	225.667	193.981	177.681	116.715	High	4	24
osa-miRnovel-51	CCGACCUUAGCUCAGUUGGUAGA	2284.12	1866.48	1718.03	1281.21	High	1	23
osa-miRnovel-52	CUUGAUCUGUGACUGAACUAC	1.4332	8.57304	74.624	211.387	Moderate	5	21
osa-miRnovel-53	UGGCUGGAUCGCCAAUUCUGC	69.6184	445.292	1949.84	6041.29	High	5	21
osa-miRnovel-54	UGGCUGGAUCGCCAAUUCUGC	69.6184	445.292	1949.84	6041.29	High	5	21
osa-miRnovel-55	CUUUGAAUCGUUAUUGCAAGACUG	1677.02	1698.19	1710.07	1383.75	High	4	24
osa-miRnovel-56	GUCAGUGCGUCGGUGAGUGCU	0.716601	0.877733	18.9484	88.5913	Moderate	5	21
osa-miRnovel-57	CAGCUCGUCUAAGUGAACGUG	2.8664	7.55132	160.562	684.359	High	5	21
osa-miRnovel-58	UGUCUACUGGAUGUGAUGGUU	0	2.38707	25.5088	90.4773	Moderate	5	21
osa-miRnovel-59	UCCACAGGCUUUCUUGAAA	3.09127	2.77253	3.90781	11.1681	Low	5	19
osa-miRnovel-60	GAGACUGAGCAAUGCCCUCUA	0	3.02332	31.3952	125.344	Moderate	5	21
osa-miRnovel-61	AAAAUAUAUAGAACAUAAGAGU	281.345	337.461	365.177	191.797	High	2	22
osa-miRnovel-62	AAUGGCUUGUCUUGUUUUGUGUGC	2064.5	2090.14	2376.77	1879.2	High	2	24
osa-miRnovel-63	ACUUUUUGUUGGAUCGGAGCAAAU	246.343	319.298	292.287	233.512	High	2	24
osa-miRnovel-64	UCGGACGAGCGACAGCUGAGA	5.73281	20.3274	92.3243	180.75	Moderate	5	21
osa-miRnovel-65	ACGUGACUUUAUCACUGACAUGUG	1549.49	1499.59	1404.65	1122.09	High	4	24
osa-miRnovel-66	CUUCUACGACCUCUUGAGCAG	0.681206	4.29117	51.7573	292.698	Moderate	5	21
osa-miRnovel-67	UCCAUGAUCGAGCAUAGGACG	4.14749	22.6493	128.11	465.384	High	5	21
osa-miRnovel-68	ACUUUUUGUUGGAUCGGAGCAAAU	214.033	264.836	247.943	177.834	High	2	24
osa-miRnovel-69	AUUCCGAUUUGAACCGAACAUUUU	360.747	381.979	360.332	268.736	High	4	24
osa-miRnovel-70	CCGACCUUAGCUCAGUUGGUAGA	2285.36	1866.48	1718.03	1281.21	High	1	23
osa-miRnovel-71	AUCUCCAUCUUAAGACUGUAGUGG	235.653	200.956	130.963	140.863	High	1	24
osa-miRnovel-72	UAAGAUGGUAGAAUGGCUGUU	3.54761	29.4576	228.396	567.353	High	5	21
osa-miRnovel-73	UGAUUUGUGUUUCUUUGCAUU	602.725	638.689	620.261	461.749	High	2	21
osa-miRnovel-74	GAGAUAUUUUUUGUUGGACCG	224.184	245.762	283.18	392.742	High	5	21
osa-miRnovel-75	AAGUCAAUUUAAGAGGGGAUGUGU	73.8248	109.374	123.873	107.275	High	6	24
osa-miRnovel-76	CCAGGGAAUUGAGUGUAUGGC	1.4332	10.5793	87.7964	183.441	Moderate	5	21
osa-miRnovel-77	AGGAUUAGAGGGAACUGAACC	2.6435	2.14559	4.34813	459.741	High	5	21
osa-miRnovel-78	CCUCUGACGUGGUCACUGACAGGU	1467.83	1291.09	1265.91	1323.36	High	1	24
osa-miRnovel-79	UAUUUUUCGAUCCAACGGUAGUU	1155.97	1285.85	1083.55	776.888	High	4	23
osa-miRnovel-80	UCCUGUUCCGUUCGUGUGCUGACC	415.049	466.541	530.64	471.734	High	6	24
osa-miR1319a	AACCGGCATCTGTAATATATTATA	49.5425	59.1244	49.9771	42.4534	Moderate	2	24
osa-miR1319b	CCTTTAATATATTATAGGTGTCGG	31.2341	41.7274	36.7554	31.4507	Moderate	2	24
osa-miR1320-5p	TGGAACGGAGGAATTTTATAG	13.5026	16.7699	12.1003	10.8788	Moderate	4	21
osa-miR1423-3p	AGCGCCCAAGCGGTAGTTGTC	84.4055	100.536	99.11	108.929	Moderate	3	21
osa-miR1423-5p	AGGCAACTACACGTTGGGCGCTCG	1117.89	1279.65	1368.97	1325.38	High	3	24
osa-miR1425-3p	CAGCAAGAACTGGATCTTAAT	55.3586	73.7025	63.3057	73.7224	Moderate	3	21
osa-miR1425-5p	TAGGATTCAATCCTTGCTGCT	2066.27	1961.6	1927.87	2089.56	High	5	21
osa-miR1427	TGCGGAACCGTGCGGTGGCGC	4.40775	3.41344	8.86303	3.84373	Low	6	21
osa-miR1428a-3p	TAAGATAAAGCCGTGAATTTG	6.71163	5.94915	5.75013	0.940865	Low	4	21
osa-miR1428a-5p	CGTTTTGCAAATTCGCAGGCC	2.49139	4.29583	1.8353	0.981	Low	4	21
osa-miR1428b	TAAGATAATGCCATGAATTCG	9.81147	10.8533	6.72828	2.16886	Low	4	21
osa-miR1428c	TAAGATAATGCCATGAATTCG	9.81147	10.8533	6.72828	2.16886	Low	4	21
osa-miR1428d	TAAGATAATGCCATGAATTCG	9.81147	10.8533	6.72828	2.16886	Low	4	21
osa-miR1428e-3p	TAAGATAATGCCATGAATTTG	225.43	178.702	115.665	31.4266	High	4	21
osa-miR1428e-5p	AATTCACAGGCCCTATCTTGTG	157.86	131.657	82.6778	28.0319	High	4	22
osa-miR1428f-5p	AATTCACAGGCCCTATCTTGTG	157.86	131.657	82.6778	28.0319	High	4	22
osa-miR1428g-5p	AATTCACAGGCCCTATCTTGTG	157.86	131.657	82.6778	28.0319	High	4	22
osa-miR1429-3p	GTTGCACGGGTTTGTATGTTG	29.2555	24.1356	26.5738	21.2326	Moderate	1	21
osa-miR1429-5p	GTAATATACTAATCCGTGCAT	18.8709	28.8539	42.145	27.0742	Moderate	6	21
osa-miR1431	TTTGCGAGTTGGCCCGCTTGC	22.408	21.2144	25.6825	29.3281	Moderate	5	21
osa-miR1432-5p	ATCAGGAGAGATGACACCGAC	15.0277	10.8254	9.58751	13.5368	Moderate	1	21
osa-miR1436	ACATTATGGGACGGAGGGAGT	59.2478	65.8677	42.2249	59.075	Moderate	1	21
osa-miR1439	TTTTGGAACGGAGTGAGTATT	9.05947	8.09008	6.35722	8.22158	Low	1	21
osa-miR1440b	TTTAGGAGAGTGGTATTTGAG	12.4196	18.818	17.7742	9.20179	Moderate	2	21
osa-miR1441	ACCGGATGTCGGAAAAGGTTT	49.4257	36.7351	37.9472	35.1352	Moderate	1	21
osa-miR1442	ATTCATAGTACTAGATGTGT	4.52447	6.67824	4.93876	5.80708	Low	3	20
osa-miR156a	TGACAGAAGAGAGTGAGCAC	1382.7	863.632	637.372	509.579	High	1	20
osa-miR156b-5p	TGACAGAAGAGAGTGAGCAC	1385.76	868.559	640.475	512.238	High	1	20
osa-miR156c-3p	GCTCACTTCTCTCTCTGTCAGC	6.07439	6.29743	6.88443	14.4825	Low	5	22
osa-miR156c-5p	TGACAGAAGAGAGTGAGCAC	1385.07	867.045	640.475	512.238	High	1	20
osa-miR156d	TGACAGAAGAGAGTGAGCAC	1547.54	1213.19	1109.96	966.924	High	1	20
osa-miR156e	TGACAGAAGAGAGTGAGCAC	1382.7	864.51	637.372	509.579	High	1	20
osa-miR156f-5p	TGACAGAAGAGAGTGAGCAC	1546.82	1211.04	1108.1	965.411	High	1	20
osa-miR156g-3p	GCTCACTTCTCTCTCTGTCAGC	6.07439	6.29743	6.88443	14.4825	Low	5	22
osa-miR156g-5p	TGACAGAAGAGAGTGAGCAC	1385.07	867.045	640.475	512.238	High	1	20
osa-miR156h-5p	TGACAGAAGAGAGTGAGCAC	1546.82	1211.04	1108.1	965.411	High	1	20
osa-miR156i	TGACAGAAGAGAGTGAGCAC	1382.7	864.51	637.372	509.579	High	1	20
osa-miR156j-3p	GCTCGCTCCTCTTTCTGTCAGC	8.9054	14.1367	24.4144	24.5021	Moderate	3	22
osa-miR156j-5p	TGACAGAAGAGAGTGAGCAC	1546.82	1211.91	1108.1	965.411	High	1	20
osa-miR156k	TGACAGAAGAGAGAGAGCACA	18.3955	10.8254	11.4298	10.7972	Moderate	1	21
osa-miR156l-5p	CGACAGAAGAGAGTGAGCATA	156.059	96.3194	65.3993	56.9105	Moderate	1	21
osa-miR159a.1	TTTGGATTGAAGGGAGCTCTG	21565.1	20484.6	21490.6	18744.1	High	4	21
osa-miR159a.2	TTGCATGCCCCAGGAGCTGCA	286.706	284.798	183.386	162.964	High	4	21
osa-miR159b	TTTGGATTGAAGGGAGCTCTG	21565.1	20484.6	21490.6	18744.1	High	4	21
osa-miR159c	ATTGGATTGAAGGGAGCTCCA	1393.37	1212.23	1052.72	717.086	High	4	21
osa-miR159d	ATTGGATTGAAGGGAGCTCCG	1629.27	1385.38	1431.45	948.679	High	4	21
osa-miR159e	ATTGGATTGAAGGGAGCTCCT	1384.83	1204.59	1041.57	699.91	High	4	21
osa-miR159f	CTTGGATTGAAGGGAGCTCTA	8887	8645.95	7640.54	5460.92	High	4	21
osa-miR160a-3p	GCGTGCAAGGAGCCAAGCATG	18.4959	7.8486	12.1567	8.42495	Moderate	1	21
osa-miR160a-5p	TGCCTGGCTCCCTGTATGCCA	1620.24	1686.56	1562.67	1261.36	High	4	21
osa-miR160b-3p	GCGTGCAAGGAGCCAAGCATG	18.4959	7.8486	12.1567	8.42495	Moderate	1	21
osa-miR160b-5p	TGCCTGGCTCCCTGTATGCCA	1623.3	1685.05	1565.86	1264.83	High	4	21
osa-miR160c-3p	GCGTGCACGGAGCCAAGCATA	12.411	19.5147	10.4458	8.3123	Moderate	4	21
osa-miR160c-5p	TGCCTGGCTCCCTGTATGCCA	1624.73	1689.11	1564.53	1265.69	High	4	21
osa-miR160d-3p	GCGTGCGAGGAGCCAAGCATG	12.1402	6.19528	5.81355	1.84373	Low	1	21
osa-miR160d-5p	TGCCTGGCTCCCTGTATGCCA	1572.34	1634.22	1540.49	1239.42	High	4	21
osa-miR160e-3p	GCGTGCGAGGTGCCAAGCATG	11.9441	13.2683	15.495	5.89432	Moderate	2	21
osa-miR160e-5p	TGCCTGGCTCCCTGTATGCCG	2860.13	3253.77	3044.69	2987.05	High	2	21
osa-miR160f-3p	GCATTGAGGGAGTCATGCAGG	1.69346	6.19063	5.28634	8.30455	Low	3	21
osa-miR160f-5p	TGCCTGGCTCCCTGAATGCCA	98.6438	198.843	241.299	304.711	High	3	21
osa-miR162a	TCGATAAACCTCTGCATCCAG	4004.27	5205.49	5463.54	5449.76	High	3	21
osa-miR162b	TCGATAAGCCTCTGCATCCAG	443.764	592.15	563.874	607.212	High	3	21
osa-miR164a	TGGAGAAGCAGGGCACGTGCA	287.753	398.243	470.58	491.626	High	3	21
osa-miR164b	TGGAGAAGCAGGGCACGTGCA	288.47	399.999	471.17	492.28	High	3	21
osa-miR164c	TGGAGAAGCAGGGTACGTGCA	298.694	218.492	206.79	266.012	High	1	21
osa-miR164d	TGGAGAAGCAGGGCACGTGCT	91.0435	104.614	135.742	131.668	High	3	21
osa-miR164e	TGGAGAAGCAGGGCACGTGAG	32.5066	42.1361	60.855	64.7398	Moderate	3	21
osa-miR164f	TGGAGAAGCAGGGCACGTGCA	288.47	400.63	473.006	492.28	High	3	21
osa-miR166a-3p	TCGGACCAGGCTTCATTCCCC	45491.8	50679.5	52013.8	53119.8	High	3	21
osa-miR166a-5p	GGAATGTTGTCTGGTTCAAGG	590.703	592.174	501.3	377.464	High	4	21
osa-miR166b-3p	TCGGACCAGGCTTCATTCCCC	43548.3	48439.6	49443.7	51221.6	High	3	21
osa-miR166b-5p	GGAATGTTGTCTGGCTCGGGG	121.79	146.685	151.696	114.682	High	2	21
osa-miR166c-3p	TCGGACCAGGCTTCATTCCCC	43492.8	48391.9	49402.3	51142.3	High	3	21
osa-miR166c-5p	GGAATGTTGTCTGGTCCGAG	1.4332	1.89945	1.85878	2.78111	Low	5	20
osa-miR166d-3p	TCGGACCAGGCTTCATTCCCC	45492.5	50678.6	52013.1	53120.4	High	3	21
osa-miR166d-5p	GGAATGTTGTCTGGCTCGAGG	223.801	202.187	125.974	111.395	High	4	21
osa-miR166e-3p	TCGAACCAGGCTTCATTCCCC	147.258	201.527	190.584	238.369	High	3	21
osa-miR166e-5p	GGAATGTTGTCTGGTTCAAGG	574.592	578.795	496.865	367.768	High	4	21
osa-miR166f	TCGGACCAGGCTTCATTCCCC	45492.5	50678.6	52013.8	53120.9	High	3	21
osa-miR166g-3p	TCGGACCAGGCTTCATTCCTC	18087.5	18532.3	16484.1	16726.9	High	4	21
osa-miR166h-3p	TCGGACCAGGCTTCATTCCTC	18286.4	18716.7	16937.5	16949.4	High	4	21
osa-miR166h-5p	GGAATGTTGGCTGGCTCGAGG	1198.97	1097.81	760.907	496.207	High	4	21
osa-miR166i-3p	TCGGATCAGGCTTCATTCCTC	1199.12	1616.16	1770.75	1999.08	High	3	21
osa-miR166i-5p	AATGCAGTTTGATCCAAGATC	1.28109	1.89945	3.93129	4.90635	Low	3	21
osa-miR166j-3p	TCGGACCAGGCTTCATTCCCC	44848.7	49924.8	51183.7	52661.2	High	3	21
osa-miR166j-5p	GAATGACGTCCGGTCTGAAGA	13.6108	13.3983	11.66	18.5775	Moderate	5	21
osa-miR166k-3p	TCGGACCAGGCTTCAATCCCT	74342.5	82296.8	86773.7	87729.6	High	3	21
osa-miR166k-5p	GGTTTGTTGTCTGGCTCGAGG	331.225	308.928	263.762	199.646	High	4	21
osa-miR166l-3p	TCGGACCAGGCTTCAATCCCT	74369	82338.4	86836.4	87780.1	High	3	21
osa-miR166l-5p	GGATTGTTGTCTGGTTCAAGG	39.2976	63.7548	73.1174	75.6512	Moderate	3	21
osa-miR166m	TCGGACCAGGCTTCATTCCCT	12957.8	14052.6	14084.7	13344.5	High	2	21
osa-miR167a-3p	ATCATGCATGACAGCCTCATTT	35.1711	50.9601	45.9284	39.1654	Moderate	2	22
osa-miR167a-5p	TGAAGCTGCCAGCATGATCTA	2315.87	2735.65	2525.69	1997.86	High	2	21
osa-miR167b	TGAAGCTGCCAGCATGATCTA	2295.64	2716.35	2503.72	1994.26	High	2	21
osa-miR167c-3p	GGTCATGCTGCGGCAGCCTCACT	2.76022	2.53571	4.34813	2.08724	Low	6	23
osa-miR167c-5p	TGAAGCTGCCAGCATGATCTA	2315.87	2735.65	2525.69	1997.86	High	2	21
osa-miR167d-3p	GATCATGCTGTGCAGTTTCATC	3.20799	2.14559	2.5363	3.56009	Low	5	22
osa-miR167d-5p	TGAAGCTGCCAGCATGATCTG	1474.75	1529.26	1667.44	2618.28	High	5	21
osa-miR167e-3p	AGATCATGTTGCAGCTTCACT	7.24929	11.9958	10.8322	17.2671	Moderate	5	21
osa-miR167e-5p	TGAAGCTGCCAGCATGATCTG	1348.52	1339.77	1256.66	1487.23	High	5	21
osa-miR167f	TGAAGCTGCCAGCATGATCTG	1477.01	1529.89	1667.53	2618.03	High	5	21
osa-miR167g	TGAAGCTGCCAGCATGATCTG	1472.79	1523.45	1662.92	2613.2	High	5	21
osa-miR167h-3p	AGGTCATGCTGTAGTTTCATC	2.41006	11.7497	43.6023	154.843	Moderate	5	21
osa-miR167h-5p	TGAAGCTGCCAGCATGATCTG	1474.18	1529.26	1667.44	2616.68	High	5	21
osa-miR167i-3p	AGATCATGTTGCAGCTTCACT	7.24929	11.9958	10.8322	17.2671	Moderate	5	21
osa-miR167i-5p	TGAAGCTGCCAGCATGATCTG	1346.37	1337.86	1257.34	1486.05	High	5	21
osa-miR167j	TGAAGCTGCCAGCATGATCTG	1474.9	1528.62	1668.71	2618.2	High	5	21
osa-miR168a-3p	GATCCCGCCTTGCACCAAGTGAAT	536.469	650.796	769.316	1106.24	High	5	24
osa-miR168a-5p	TCGCTTGGTGCAGATCGGGAC	1658.03	2045.62	2351.66	2994.54	High	5	21
osa-miR169a	CAGCCAAGGATGACTTGCCGA	7.09718	4.93209	3.14339	5.27858	Low	1	21
osa-miR169c	CAGCCAAGGATGACTTGCCGG	1.28109	1.8948	0.677523	2.00348	Low	5	21
osa-miR169d	TAGCCAAGGATGAATTGCCGG	14.5694	12.4787	13.2581	7.89645	Moderate	4	21
osa-miR169e	TAGCCAAGGATGACTTGCCGG	71.8817	67.3027	47.1496	50.5305	Moderate	1	21
osa-miR169f.1	TAGCCAAGGATGACTTGCCTA	7.66167	6.68755	3.20681	2.98797	Low	1	21
osa-miR169g	TAGCCAAGGATGACTTGCCTA	7.66167	6.68755	3.20681	2.61922	Low	1	21
osa-miR169h	TAGCCAAGGATGACTTGCCTG	3.05587	2.14559	1.35505	2.37223	Low	1	21
osa-miR169i-3p	TGAGTCGCTCTTATCACTCATG	47.982	58.4976	79.0754	112.952	Moderate	5	22
osa-miR169i-5p.1	TAGCCAAGGATGACTTGCCTG	3.05587	2.14559	1.35505	2.37223	Low	1	21
osa-miR169i-5p.2	TGGTGATAAGGGTGTAGCTCTG	11.8551	4.92743	9.77776	13.8162	Moderate	5	22
osa-miR169j	TAGCCAAGGATGACTTGCCTG	3.05587	2.14559	1.35505	2.37223	Low	1	21
osa-miR169k	TAGCCAAGGATGACTTGCCTG	3.05587	2.14559	2.00909	2.37223	Low	1	21
osa-miR169l	TAGCCAAGGATGACTTGCCTG	3.05587	2.14559	2.00909	2.37223	Low	1	21
osa-miR169m	TAGCCAAGGATGACTTGCCTG	3.05587	2.14559	0.677523	2.00348	Low	1	21
osa-miR169r-3p	TGGCAAGTCTCCTCGGCTACC	3.24338	4.528	3.16687	3.43485	Low	2	21
osa-miR169r-5p	TAGCCAAGGATGATTTGCCTG	74.8723	65.4309	67.472	95.0077	Moderate	5	21
osa-miR171a	TGATTGAGCCGCGCCAATATC	34.1464	70.1637	83.2415	99.5214	Moderate	3	21
osa-miR171b	TGATTGAGCCGTGCCAATATC	618.788	901.427	924.594	976.817	High	3	21
osa-miR171c-3p	TGATTGAGCCGTGCCAATATC	618.788	901.427	924.594	976.817	High	3	21
osa-miR171c-5p	GGATATTGGTGCGGTTCAATC	51.188	67.6046	61.8238	45.4553	Moderate	2	21
osa-miR171d-3p	TGATTGAGCCGTGCCAATATC	216.274	267.79	275.77	288.141	High	3	21
osa-miR171d-5p	TGTTGGCCCGGCTCACTCAGA	33.5294	67.5025	67.7935	46.7761	Moderate	2	21
osa-miR171e-3p	TGATTGAGCCGTGCCAATATC	214.654	271.05	273.841	290.063	High	3	21
osa-miR171e-5p	TGTTGGCTCGGCTCACTCAGA	316.289	338.985	290.612	226.069	High	4	21
osa-miR171f-3p	TGATTGAGCCGTGCCAATATC	272.868	357.19	370.557	396.657	High	3	21
osa-miR171i-3p	GGATTGAGCCGCGTCAATATC	533.196	733.94	993.99	1442.26	High	5	21
osa-miR171i-5p	AGGTATTGGCGTGCCTCAATC	21.083	23.7873	28.8165	30.566	Moderate	3	21
osa-miR172a	AGAATCTTGATGATGCTGCAT	108.85	172.019	173.287	194.759	High	3	21
osa-miR172b	GGAATCTTGATGATGCTGCAT	74.3089	60.6338	54.7186	39.4357	Moderate	1	21
osa-miR172c	TGAATCTTGATGATGCTGCAC	19.3187	33.4982	23.0499	27.7301	Moderate	3	21
osa-miR172d-3p	AGAATCTTGATGATGCTGCAT	108.85	172.019	173.287	194.759	High	3	21
osa-miR172d-5p	GCAGCACCATCAAGATTCAC	137.432	256.524	271.099	267.143	High	3	20
osa-miR1846a-3p	TGACCCCGTTCTCCTCGCCGG	11.5403	13.403	12.4937	16.6043	Moderate	5	21
osa-miR1846a-5p	AGTGAGGAGGCCGGGGCCGCT	15.8859	18.3537	17.2763	16.9709	Moderate	2	21
osa-miR1846b-3p	TGACCCCGTTCTCCTCGCCGG	11.5403	13.403	12.4937	16.973	Moderate	5	21
osa-miR1846b-5p	AGTGAGGAGGCCGGGGCCGCT	15.8859	18.3537	17.2763	16.9709	Moderate	2	21
osa-miR1846c-5p	AGTGAGGAGGCCGGGGCCGCT	11.0926	14.304	12.7779	13.8231	Moderate	3	21
osa-miR1846d-3p	TATCCGGCGCCGCAGGGAGG	2.56218	2.77719	0	2.49398	Low	1	20
osa-miR1846d-5p	TCCCACCGAGCAGCCGGATCTC	21.4245	32.9547	36.7483	33.7897	Moderate	3	22
osa-miR1846e	CAACGAGGAGGCCGGGACCA	117.934	99.8674	107.548	95.7029	High	1	20
osa-miR1848	CCTCGCCGGCGCGCGCGTGCA	6.48676	4.92743	9.69086	9.7747	Low	5	21
osa-miR1849	TATCGTATCCTAGGTTGGTTT	14.4173	14.9263	14.4699	19.7105	Moderate	5	21
osa-miR1850.1	TGGAAAGTTGGGAGATTGGGG	793.996	791.644	693.46	488.209	High	4	21
osa-miR1850.2	TTGTGTGTGAACTAAACGTGG	9.23645	4.42585	5.63274	4.78459	Low	1	21
osa-miR1850.3	CTGTTTAGTTCACATCAATCTT	51.6923	46.1302	47.2646	38.4991	Moderate	4	22
osa-miR1851	CGTCTGGGATGGCATTTTGGC	7.61574	13.7513	12.9516	5.44395	Moderate	2	21
osa-miR1852	ATATGGATTCAGAATGCAGGT	1.24569	3.26946	5.13603	3.63822	Low	6	21
osa-miR1857-3p	TCATGCTCCAAGAAAACCAGG	25.7241	28.4081	30.7387	38.6054	Moderate	5	21
osa-miR1857-5p	TGGTTTTTTTGGAGCATGAGG	11.4341	17.7128	14.6671	14.5641	Moderate	3	21
osa-miR1859	TTTCCTATGACGTCCATTCCAA	618.292	564.653	506.167	343.735	High	4	22
osa-miR1860-3p	ATCTGGAAGCTAGGTTTTCTCT	282.037	307.869	369.24	225.501	High	2	22
osa-miR1860-5p	AGAAAACCAGCTTCCAGATCT	4.22882	4.77879	5.85349	5.14986	Low	6	21
osa-miR1861a	TGATCTTGAGGCAGAAACTGAG	0.564487	2.77719	2.61618	1.30961	Low	2	22
osa-miR1861b	CGATCTTGAGGCAGGAACTGAG	18.0003	13.7419	14.5263	16.6479	Moderate	1	22
osa-miR1861c	CGATCTTGTAGCAAGAACTGAG	20.1606	12.3766	15.1004	13.4199	Moderate	1	22
osa-miR1861e	CGGTCTTGTGGCAAGAACTGAG	4.64119	8.18757	8.89353	12.8823	Low	3	22
osa-miR1861f	CGATCTTGAGGCAGGAACTGAG	18.0003	13.7419	14.5263	16.6479	Moderate	1	22
osa-miR1861g	CAGTCTTGTGGCAAGAACTGAG	0.564487	1.26785	3.10346	3.27509	Low	3	22
osa-miR1861h	CGGTCTTGAGGCAGGAACTGAG	17.123	19.6029	19.4263	36.4379	Moderate	5	22
osa-miR1861i	CGATCTTGAGGCAGGAACTGAG	18.0003	13.7419	14.5263	16.6479	Moderate	1	22
osa-miR1861j	CGGTCTTGAGGCAGGAACTGAG	17.123	19.6029	19.4263	36.4379	Moderate	5	22
osa-miR1861k	CGGTCTTGTGGCAAGAACTGAG	4.64119	8.18757	8.89353	12.8823	Low	3	22
osa-miR1861l	CGATCTTGAGGCAGGAACTGAG	18.0003	13.7419	14.5263	16.6479	Moderate	1	22
osa-miR1861m	CGGTCTTGTGGCAAGAACTGAG	4.64119	8.18757	8.89353	12.8823	Low	3	22
osa-miR1861n	CGATCTTGTGGCAGGAGCTGAG	8.26155	5.80982	5.00217	2.41585	Low	1	22
osa-miR1861o	TGATCTTGAGGCAGAAACTGAG	0.564487	2.77719	2.61618	1.30961	Low	2	22
osa-miR1862a	ACGAGGTTGGTTTATTTTGGGACG	379.883	518.266	639.021	547.61	High	6	24
osa-miR1862b	ACGAGGTTGGTTTATTTTGGGACG	379.883	518.266	639.021	547.61	High	6	24
osa-miR1862c	ACGAGGTTGGTTTATTTTGGGACG	377.204	520.885	637.365	550.513	High	6	24
osa-miR1862d	ACTAGGTTTGTTTATTTTGGGACG	12851.3	14284.2	16559.2	14785.7	High	6	24
osa-miR1862e	CTAGATTTGTTTATTTTGGGACGG	3118.49	3766.06	4884.95	3641.67	High	6	24
osa-miR1863a	AGCTCTGATACCATGTTAGATTAG	349.787	341.199	320.528	276.005	High	4	24
osa-miR1863b	AGCTCTGATACCATGTTAACTGTT	51.0407	77.0136	66.6427	60.2235	Moderate	2	24
osa-miR1863b.2	AGAGACTTGGCTGATGCATTACT	49.9902	88.9584	110.02	97.9234	Moderate	3	23
osa-miR1863c	TAGAAACTTGGCTGATGCATTACT	26.4618	51.1598	51.2816	45.8093	Moderate	3	24
osa-miR1864	TTGTAGTAACGTGATGGTCAATGT	48.6278	51.2572	65.2385	55.1307	Moderate	6	24
osa-miR1865-3p	CGAAGAATCGCAGTCACTAGTTGT	8.76382	6.28812	8.23948	11.7817	Low	5	24
osa-miR1865-5p	TGCTAGTGATGGTGATTCTTCGAC	23.9331	22.8166	31.0052	39.9136	Moderate	5	24
osa-miR1866-3p	TGAAATTCCTGTAAAATTCTTG	2.04362	2.38707	4.41155	2.94435	Low	6	22
osa-miR1868	TCACGGAAAACGAGGGAGCAGCCA	39.3894	28.2781	51.0785	34.3865	Moderate	6	24
osa-miR1869	TGAGAACAATAGGCATGGGAGGTA	1.99769	1.26785	3.89135	3.92535	Low	5	24
osa-miR1870-3p	TTTAGGGCTAATTCAGCATGAACA	62.2911	63.9961	78.6457	66.778	Moderate	6	24
osa-miR1870-5p	TGCTGAATTAGACCTAGTGGGCAT	167.912	192.773	211.963	182.826	High	6	24
osa-miR1871	ATGGCTCTGATATCATGTTGGTTT	554.259	617.73	724.469	667.659	High	6	24
osa-miR1872	GAACTGTAAGTCTGTGACGGGTAA	158.179	161.523	159.184	124.949	High	4	24
osa-miR1873	TCAACATGGTATCAGAGCTGGAAG	241.052	288.336	339.245	335.801	High	3	24
osa-miR1874-3p	TATGGATGGAGGTGTAACCCGATG	96.3784	138.061	105.529	116.557	High	3	24
osa-miR1874-5p	TAGGGCTACTACACCATCCATAAG	1.99769	0	1.33157	2.70297	Low	5	24
osa-miR1875	ACAATGGAGTGAAGTGCAACAGAA	13.1256	14.773	23.6805	14.2376	Moderate	6	24
osa-miR1876	ATAAGTGGGTTTGTGGGCTGGCCC	1101.91	1323.51	1889.27	1575.05	High	6	24
osa-miR1878	ACTTAATCTGGACACTATAAAAGA	185.707	323.571	427.549	467.989	High	3	24
osa-miR1879	GTGTTTGGTTTAGGGATGAGGTGG	53.9856	63.7034	80.4633	64.7794	Moderate	6	24
osa-miR1880	TTCCAAGCGGGCCACTTAAGCATT	30.6801	30.9206	29.3038	24.2981	Moderate	4	24
osa-miR1881	AATGTTATTGTAGCGTGGTGGTGT	9.42592	6.34858	5.94038	14.0321	Low	5	24
osa-miR1882a	AGATTGCTTTCAAGGTCATTTCTT	25.1702	24.2749	30.5908	28.379	Moderate	6	24
osa-miR1882b	AGATTGCTTTCAAGGTCATTTCTT	25.1702	24.2749	30.5908	28.379	Moderate	6	24
osa-miR1882c	AGATTGCTTTCAAGGTCATTTCTT	25.8514	24.9065	31.9224	28.379	Moderate	6	24
osa-miR1882d	AGATTGCTTTCAAGGTCATTTCTT	25.8514	24.9065	31.9224	28.379	Moderate	6	24
osa-miR1882e-3p	GAAATGATCTTGGACGTAATCTAG	11227.4	11625.9	11532.3	13273.6	High	5	24
osa-miR1882e-5p	AGATTGCTTTCAAGGTCATTTCTT	25.8514	24.9065	31.9224	28.379	Moderate	6	24
osa-miR1882f	AGATTGCTTTCAAGGTCATTTCTT	25.8514	24.9065	31.9224	28.379	Moderate	6	24
osa-miR1882g	AGATTGCTTTCAAGGTCATTTCTT	25.1702	24.2749	30.5908	28.379	Moderate	6	24
osa-miR1882h	AGATTGCTTTCAAGGTCATTTCTT	25.1702	24.2749	29.9368	28.379	Moderate	6	24
osa-miR1883a	ACCTGTGACGGGCCGAGAATGGAA	365.116	351.686	415.68	333.357	High	2	24
osa-miR1883b	ACCTGTGACGGGCCGAGAATGGAA	207.591	194.246	255.027	191.171	High	6	24
osa-miR2055	TTTCCTTGGGAAGGTGGTTTC	57.4893	47.9645	58.4597	61.9688	Moderate	5	21
osa-miR2090	AACTCTGATTCTAGAATTTTTG	68.9032	84.2306	111.088	98.8404	Moderate	6	22
osa-miR2098-3p	CGGTTTGTCAAGCGGAGTGC	1.24569	0.636255	2.5363	2.12524	Low	6	20
osa-miR2100-5p	TTCTCTCAAGTTGCCAAACAAG	3.09127	2.14559	2.71009	2.33074	Low	1	22
osa-miR2101-3p	ATTTAACTCAAGTGAGCATTGT	0.564487	0.877733	2.6232	8.42282	Low	5	22
osa-miR2103	TTTCCCTCTCCGTGCGCGCTCG	1.39781	0	1.26815	2.4525	Low	5	22
osa-miR2106	CCGAGGTTTTCTGGATACATT	50.9297	48.127	35.31	22.1298	Moderate	4	21
osa-miR2118a	TTCTCGATGCCTCCCATTCCTA	4.14749	38.9967	147.214	239.547	High	5	22
osa-miR2118b	TTCCCGATGCCTCCCATTCCTA	34.9259	265.723	1143.67	2030.42	High	5	22
osa-miR2118c	TTCCCGATGCCTCCTATTCCTA	51.1697	332.891	1292.04	2581.21	High	5	22
osa-miR2118d	TTCCTGATGCCTCCCATGCCTA	9.72818	85.5122	374.47	565.885	High	5	22
osa-miR2118e	TTCCCAATGCCTCCCATGCCTA	22.1832	98.9245	405.405	654.542	High	5	22
osa-miR2118f	TTCCTGATGCCTCCCATTCCTA	29.0076	291.122	1194.49	2243.57	High	5	22
osa-miR2118g	TTCCTAATGCCTCCCATTCCTA	9.1283	62.0408	314.186	597.343	High	5	22
osa-miR2118h	TTCCTGATGCCTCTCATTCCTA	18.2566	156.289	642.122	1218.74	High	5	22
osa-miR2118i	TTCCTAGTGCCTCCCATTCCTA	5.42858	29.9081	158.411	261.543	High	5	22
osa-miR2118j	TTCCTGATGCCTCCCATTCCTA	29.0076	289.849	1193.13	2240.41	High	5	22
osa-miR2118k	TTCCTGATGCCTCTCATTCCTA	18.2566	157.557	646.597	1223.69	High	5	22
osa-miR2118l	TTCCTAATGCTTCCCATTCCTA	3.583	44.5464	211.228	357.507	High	5	22
osa-miR2118m	TTCCTGATGCCTCCCATTCCTA	29.0076	287.954	1189.92	2230.27	High	5	22
osa-miR2118n	TTCCCGATGCCTCCCATTCCTA	34.9259	265.723	1143.67	2030.42	High	5	22
osa-miR2118o	CTCCTGATGCCTCCCAAGCCTA	2.83101	32.3418	132.049	151.596	Moderate	3	22
osa-miR2118p	TTCCCGATGCCTCCCATGCCTA	7.16601	59.9603	247.345	408.971	High	5	22
osa-miR2118q	TTCCCGATGCCTCCTATTCCTA	51.1697	335.282	1299.51	2591.52	High	5	22
osa-miR2118r	TTCCCAATGCCTCCCATGCCTA	22.1832	98.9245	405.405	654.542	High	5	22
osa-miR2120	AAAGATCTTTAGTCCCGGTTGTTC	50.3653	51.6381	54.135	39.314	Moderate	2	24
osa-miR2121a	AAAACGGAGCGGTCCATTAGCGCG	108.526	109.922	98.2962	100.721	High	4	24
osa-miR2121b	AAAACGGAGCGGTCCATTAGCGCG	108.526	109.922	98.2962	100.721	High	4	24
osa-miR2275a	TTTGGTTTCCTCCAATATCTCA	0	0	0.654045	15.9527	Low	5	22
osa-miR2275b	TTTGGTTTCCTCCAATATCTCA	0	0	0.654045	15.9527	Low	5	22
osa-miR2275c	AGAATTGGAGGAAAACAAACTGA	0	0	3.60719	118.998	Moderate	5	23
osa-miR2275d	CTTGTTTTTCTCCAATATCTCA	0	0	1.89872	124.4	Moderate	5	22
osa-miR2863a	TTGTCCCATTCTAGTTTAGCT	10.6716	6.19063	15.5337	6.38482	Moderate	6	21
osa-miR2863b	TTCGTTTATTTGGACTAGAGT	111.523	115.62	125.51	118.88	High	6	21
osa-miR2863c	TTAGTAGGACTAGAATGGGCCAAA	110.584	135.553	144.942	145.222	High	3	24
osa-miR2864.1	TTTTGCTGCCCTTGTTTTGCA	4.64119	3.16265	4.67223	4.33558	Low	6	21
osa-miR2864.2	TTGTTTTGCATTGTATAGGTA	10.6448	8.18757	2.44941	4.29409	Low	1	21
osa-miR2865	CTCAGCAGTCGACTGTACCGTG	25.1702	24.1542	24.8148	27.2396	Moderate	5	22
osa-miR2867-3p	CCAGGACGTGTGGGATGGCA	14.4527	9.2186	10.8557	13.7035	Moderate	1	20
osa-miR2867-5p	TGTGCCATCCCACACATCCCGA	6.07439	1.51399	1.85878	4.33771	Low	1	22
osa-miR2870	TAATCAGTTTGGGGAGACAAA	1.28109	4.05435	1.85878	1.80011	Low	2	21
osa-miR2871a-3p	TATTTTAGTTTCTATGGTCAC	176.791	201.513	163.575	172.065	High	4	21
osa-miR2871a-5p	GACCGTAGAAACTAGCATAGAAAA	39.2564	49.9151	54.2384	40.1711	Moderate	2	24
osa-miR2871b	TATTTTAGTTTCTATGGTCAC	168.342	188.022	151.411	157.306	High	4	21
osa-miR2873a	AAGTTTGGACTTAAATTTGGTAAC	0.564487	0.636255	5.26286	2.37223	Low	6	24
osa-miR2873b	TTGGACTTGAGATTTGGTATG	22.035	20.0952	16.1185	15.4579	Moderate	1	21
osa-miR2873c	CAAATGAAGTTGAGTTTGGAC	5.77016	6.43211	5.61628	4.05272	Low	4	21
osa-miR2874	ATGTGAACAGTGTCAAACAGTGTC	18.1438	14.7637	21.568	11.9449	Moderate	2	24
osa-miR2876-3p	TTCCTATATGAACACTGTTGC	540.111	687.293	671.848	674.767	High	3	21
osa-miR2876-5p	AATTGCTGGCAGCACTGTTTA	2.25795	6.17666	6.31026	5.97245	Low	3	21
osa-miR2877	TTGCATCCTCTGCACTTTGGGCCT	74.8217	114.292	127.862	128.329	High	3	24
osa-miR2878-3p	CAGGATTTTATACATGTAAAGAAT	63.2851	67.3584	81.6681	88.5723	Moderate	3	24
osa-miR2878-5p	TACATGTATAAAATTCTGAGGATG	1059.08	1228.82	1449.43	1549.24	High	3	24
osa-miR2879	GCCAGATGTGTTAAAATAATGACC	83.6851	127.853	152.845	111.994	High	6	24
osa-miR2880	ACGGTATCCCGTTCGGACAGGATG	19.2833	28.8772	29.3437	43.9233	Moderate	5	24
osa-miR2905	TACATGTCAGTGACAAAGGCA	7.80324	14.3829	14.9138	10.2264	Moderate	2	21
osa-miR319a-3p	ACTGGATGACGCGGGAGCTAA	430.299	292.065	224.593	127.438	High	1	21
osa-miR319a-3p.2-3p	TTGGACTGAAGGGTGCTCCC	97284	66281.2	48046.4	39353.8	High	1	20
osa-miR319a-5p	AGCTGCCGAATCATCCATTCA	47.3467	29.8432	22.2291	9.12231	Moderate	1	21
osa-miR319b	TTGGACTGAAGGGTGCTCCC	95390.3	66385.2	48320.3	39647.2	High	1	20
osa-miR390-3p	CGCTATCTATCCTGAGCTCC	312.616	378.753	327.008	246.451	High	2	20
osa-miR390-5p	AAGCTCAGGAGGGATAGCGCC	519.581	721.002	700.973	450.802	High	2	21
osa-miR393a	TCCAAAGGGATCGCATTGATC	5.73477	7.46314	11.1457	22.0123	Moderate	5	21
osa-miR393b-3p	TCAGTGCAATCCCTTTGGAAT	24.356	59.027	108.151	176.878	Moderate	5	21
osa-miR393b-5p	TCCAAAGGGATCGCATTGATCT	5.73477	8.09939	11.8631	23.7308	Moderate	5	22
osa-miR394	TTGGCATTCTGTCCACCTCC	1277.77	1243.44	1073.53	1344.66	High	5	20
osa-miR395a	GTGAAGTGCTTGGGGGAACTC	9.99898	5.56834	6.42064	6.21596	Low	1	21
osa-miR395b	GTGAAGTGTTTGGGGGAACTC	18.8164	10.8673	20.0333	24.4584	Moderate	5	21
osa-miR395c	GTGAAGTGTTTGGAGGAACTC	25.572	16.1802	19.6388	14.1103	Moderate	1	21
osa-miR395d	GTGAAGTGTTTGGGGGAACTC	30.4735	21.8367	27.6928	31.2845	Moderate	5	21
osa-miR395e	GTGAAGTGTTTGGGGGAACTC	29.909	21.8367	27.6928	31.2845	Moderate	5	21
osa-miR395f	GTGAATTGTTTGGGGGAACTC	4.48907	2.38707	7.29543	3.14986	Low	6	21
osa-miR395g	GTGAAGTGTTTGGGGGAACTC	31.6025	23.9776	28.961	32.2254	Moderate	5	21
osa-miR395h	GTGAAGTGTTTGGGGGAACTC	19.202	16.1755	21.4049	28.2206	Moderate	5	21
osa-miR395i	GTGAAGTGTTTGGGGGAACTC	24.9827	18.4279	18.1746	25.2762	Moderate	5	21
osa-miR395j	GTGAAGTGTTTGGGGGAACTC	18.4854	17.0532	20.8142	27.3613	Moderate	5	21
osa-miR395k	GTGAAGTGTTTGGGGGAACTC	17.2397	15.3953	16.2289	23.3543	Moderate	5	21
osa-miR395l	GTGAAGTGTTTGGGGGAACTC	10.2592	6.42745	8.56358	17.1384	Moderate	5	21
osa-miR395m	GTGAAGTGTTTGGGGGAACTC	10.2592	6.42745	8.56358	16.1975	Moderate	5	21
osa-miR395n	GTGAAGTGTTTGGGGGAACTC	10.2592	6.42745	8.56358	17.1384	Moderate	5	21
osa-miR395p	GTGAAGTGTTTGGGGGAACTC	10.2592	6.42745	8.56358	16.1975	Moderate	5	21
osa-miR395q	GTGAAGTGTTTGGGGGAACTC	10.2592	6.42745	8.56358	16.1975	Moderate	5	21
osa-miR395r	GTGAAGTGTTTGGGGGAACTC	10.2592	6.42745	8.56358	16.1975	Moderate	5	21
osa-miR395s	GTGAAGTGTTTGGGGGAACTC	31.6025	23.9776	28.961	32.2254	Moderate	5	21
osa-miR395t	GTGAAGTGTTTGGGGAAACTC	1.24569	1.51399	1.98561	3.96683	Low	5	21
osa-miR395x	GTGAAGTGTTTGGAGTAGCTC	4.8287	3.65026	1.85878	0.4905	Low	4	21
osa-miR395y	GTGAAGTGTTTGGGGGAACTC	42.8223	32.5553	33.1752	42.1738	Moderate	1	21
osa-miR396a-3p	GTTCAATAAAGCTGTGGGAA	34.7023	60.7778	65.9734	67.3395	Moderate	3	20
osa-miR396a-5p	TTCCACAGCTTTCTTGAACTG	634.502	688.395	731.75	940.186	High	5	21
osa-miR396b-3p	GTTCAATAAAGCTGTGGGAA	33.9857	59.5146	65.2959	66.602	Moderate	3	20
osa-miR396b-5p	TTCCACAGCTTTCTTGAACTG	633.104	688.395	731.75	940.186	High	5	21
osa-miR396c-3p	GGTCAAGAAAGCTGTGGGAAG	31.8168	24.2516	22.1681	65.215	Moderate	5	21
osa-miR396c-5p	TTCCACAGCTTTCTTGAACTT	1767.21	1186.09	1134.72	1887.94	High	5	21
osa-miR396d	TCCACAGGCTTTCTTGAACGG	43.403	53.9695	72.9061	200.267	Moderate	5	21
osa-miR396e-3p	ATGGTTCAAGAAAGCCCATGGAAA	0.564487	0.877733	2.57624	2.65936	Low	3	24
osa-miR396e-5p	TCCACAGGCTTTCTTGAACTG	606.958	814.153	1189.39	2716.8	High	5	21
osa-miR396f-5p	TCTCCACAGGCTTTCTTGAACT	606.958	814.153	1188.71	2717.54	High	5	22
osa-miR396g	TCCACAGGCTTTCTTGAACGG	43.403	53.3379	72.9061	200.636	Moderate	5	21
osa-miR396h	TCCACAGGCTTTCTTGAACGG	43.403	53.3379	72.9061	200.636	Moderate	5	21
osa-miR3979-3p	CTTCGGGGGAGGAGAGAAGC	0	1.51399	17.7566	39.7108	Moderate	5	20
osa-miR3979-5p	TCTCTCTCTCCCTTGAAGGC	1.24569	2.14093	4.32465	16.0335	Low	5	20
osa-miR397a	TCATTGAGTGCAGCGTTGATG	18.4395	15.6367	42.7921	67.5326	Moderate	5	21
osa-miR397b	TTATTGAGTGCAGCGTTGATG	39.9979	29.5924	106.017	158.312	Moderate	5	21
osa-miR3981-3p	AGTATTAGGATACGTCTCATC	6.0036	4.92277	6.44412	7.65294	Low	5	21
osa-miR3981-5p	TGGGACGTATCCTATTACTAT	1.84557	3.02332	0.654045	1.71849	Low	4	21
osa-miR3982-5p	GCGCTCCACGTAGGCAACAAT	4.60579	3.80822	4.58533	3.3131	Low	1	21
osa-miR398a	TGTGTTCTCAGGTCACCCCTT	2.71429	7.85791	6.46057	15.4255	Low	5	21
osa-miR398b	TGTGTTCTCAGGTCGCCCCTG	117.889	163.32	226.871	641.202	High	5	21
osa-miR399d	TGCCAAAGGAGAGTTGCCCTG	18.6815	29.244	43.0586	71.4189	Moderate	5	21
osa-miR399j	TGCCAAAGGAGAGTTGCCCTA	4.71198	4.92277	6.90791	9.73805	Low	5	21
osa-miR408-3p	CTGCACTGCCTCTTCCCTGGC	333.242	266.699	391.015	1174.51	High	5	21
osa-miR408-5p	CAGGGATGAGGCAGAGCATGG	2.49139	6.19994	11.4533	44.9345	Moderate	5	21
osa-miR419	TGATGAATGCTGACGATGTTG	1.96229	2.77253	4.28471	21.5564	Low	5	21
osa-miR435	TTATCCGGTATTGGAGTTGA	17.6501	22.4729	21.0478	20.5767	Moderate	3	20
osa-miR437	AAAGTTAGAGAAGTTTGACTT	0.716601	1.2632	3.36414	5.15334	Low	5	21
osa-miR439a	TGTCGAACCGCGGTTGTTCGA	20.6438	26.2347	17.82	19.1108	Moderate	4	21
osa-miR439b	TGTCGAACCGCGGTTGTTCGA	17.9649	22.1896	14.6531	16.4916	Moderate	4	21
osa-miR439c	TGTCGAACCGCGGTTGTTCGA	20.6438	26.2347	17.82	19.1108	Moderate	4	21
osa-miR439d	TGTCGAACCGCGGTTGTTCGA	15.0171	15.7482	10.0443	10.5593	Moderate	4	21
osa-miR439e	TGTCGAACCGCGGTTGTTCGA	20.6438	26.2347	17.82	19.1108	Moderate	4	21
osa-miR439f	TGTCGAACCGCGGTTGTTCGA	20.6438	26.2347	17.82	19.1108	Moderate	4	21
osa-miR439g	TGTCGAACCGCGGTTGTTCGA	17.9649	22.1896	14.6531	16.4916	Moderate	4	21
osa-miR439h	TGTCGAACCGCGGTTGTTCGA	20.6438	26.2347	17.82	19.1108	Moderate	4	21
osa-miR439i	TGTCGAACCGCGGTTGTTCGA	7.01585	2.39172	1.89872	0.4905	Low	1	21
osa-miR440	AGTGTCTCCTGATGATCGGGACAA	2.6435	5.16891	2.48935	2.37223	Low	2	24
osa-miR443	ATCACAATACAATAAATCTGGA	19.6583	27.5164	18.7311	15.7943	Moderate	4	22
osa-miR444a-3p.1	TTGCTGCCTCAAGCTTGCTGC	0	1.2632	1.26815	3.60022	Low	5	21
osa-miR444a-3p.2	TGCAGTTGCTGCCTCAAGCTT	92.7885	119.763	138.756	152.022	High	3	21
osa-miR444a-5p	GCTAGAGGTGGCAACTGCATA	33.3341	26.5087	36.9691	28.3064	Moderate	6	21
osa-miR444b.1	TGTTGTCTCAAGCTTGCTGCC	216.688	346.407	353.69	444.589	High	3	21
osa-miR444b.2	TGCAGTTGTTGTCTCAAGCTT	321.586	349.397	438.778	532.293	High	5	21
osa-miR444c.1	TGTTGTCTCAAGCTTGCTGCC	216.688	346.407	353.69	444.589	High	3	21
osa-miR444c.2	TGCAGTTGTTGTCTCAAGCTT	321.586	349.397	438.778	532.293	High	5	21
osa-miR444d.1	TTGCTGCCTCAAGCTTGCTGC	0	1.2632	1.26815	3.60022	Low	5	21
osa-miR444d.2	TGCAGTTGCTGCCTCAAGCTT	87.4661	116.6	132.249	146.582	High	3	21
osa-miR444d.3	TTGTGGCTTTCTTGCAAGTTG	90.2569	110.544	111.129	159.582	High	5	21
osa-miR444e	TGCAGTTGCTGCCTCAAGCTT	92.6364	119.131	136.858	146.746	High	3	21
osa-miR444f	TGCAGTTGTTGCCTCAAGCTT	1.12897	2.15024	6.50753	4.66284	Low	6	21
osa-miR5072	CGATTCCCCAGCGGAGTCGCCA	6.86178	5.80051	3.88433	6.58819	Low	1	22
osa-miR5073	GTTTGGTGAATCGGAAACTATTT	14.7569	11.4524	17.7002	22.74	Moderate	5	23
osa-miR5077	GTTCGCGTCGGGTTCACCA	10.949	6.28812	5.17596	4.50309	Low	1	19
osa-miR5079a	TTTGGATCTGTTATTTTGGTAT	31.9363	54.587	65.9255	68.1778	Moderate	3	22
osa-miR5079b	TTTGGATCTGTTATTTTGGTAT	31.9363	54.587	65.9255	68.1778	Moderate	3	22
osa-miR5081	TAATTTGTAGCAAATTGATAGT	1.81018	2.14559	0.677523	2.00348	Low	1	22
osa-miR5082	TGCGATGATGGCCGCGCGGGTTCA	14.1216	15.1678	16.1655	16.6021	Moderate	3	24
osa-miR5083	AGACTACAATTATCTGATCA	129.423	179.482	163.402	99.085	High	2	20
osa-miR5143a	TGTGGTATGTTGGCAATGTAGGAA	62.2366	66.9545	92.6341	71.3408	Moderate	6	24
osa-miR5143b	TGTGGTATGTTGGCAATGTAGGAA	58.312	63.1602	89.4438	67.7406	Moderate	6	24
osa-miR5144-3p	TCTCCTCAGCAGCACAAGAAG	16.7106	14.434	11.4932	7.32568	Moderate	4	21
osa-miR5144-5p	TTCTTGTGCTGCTGAAGAGAC	3134.89	3721.78	3268.48	2790.89	High	2	21
osa-miR5145	ACCTGTTTGGATTCTTGAGGGCTA	219.462	238.263	261.575	239.036	High	6	24
osa-miR5146	TTTAACTAATGAACCGGCACCTAT	7.42823	11.3595	8.80663	9.36582	Low	3	24
osa-miR5147	ACAACTCTTGTGGATGGAGGG	5.88688	0.631599	2.71009	3.3511	Low	1	21
osa-miR5148a	TGAGGGGTAGAAATGTCATATCAT	133.023	149.745	183.212	110.905	High	2	24
osa-miR5148b	TGAGGGGTAGAAATGTCATATCAT	199.974	210.676	230.557	143.094	High	2	24
osa-miR5148c	TGAGGGGTAGAAATGTCATATCAT	208.011	213.453	236.26	146.325	High	2	24
osa-miR5149	GAGGAGCTGTGACGATTTGGGA	93.0545	110.066	133.064	97.0548	High	6	22
osa-miR5150-3p	AGAAGCTGCAGCTGTCAGAAGCTC	3600.45	3455.14	3782.26	2660.35	High	2	24
osa-miR5150-5p	AGCTTCTGACAGCTGCAGTTTCTC	1434.89	1361.79	1365.79	1290.51	High	1	24
osa-miR5151	TAATGATGTGGGTACGAATGAA	7.05125	11.7078	7.12164	7.40595	Low	2	22
osa-miR5153	TGGATTCCACTGACACGTAGACGT	435.944	337.545	271.02	228.911	High	1	24
osa-miR5154	AGCACCAGTTGACGTGACGCTGAG	302.227	192.811	172.27	175.934	High	1	24
osa-miR5156	AGCCTGTAAAACTGCAAAAAGGAA	209.828	228.296	232.575	203.342	High	2	24
osa-miR5157a-5p	AACTTTTTAATAGCTACAACTTCT	1.81018	2.6332	3.14339	2.86273	Low	3	24
osa-miR5157b-5p	AACTTTTTAATAGCTACAACTTCT	1.81018	2.6332	3.14339	2.86273	Low	3	24
osa-miR5158	TGAGCCACTGGGATGAGGATGAAT	11.8446	15.1166	15.9447	16.6915	Moderate	3	24
osa-miR5159	AACTAGAGTGGGTCAACGGGTACC	73.1005	84.5882	77.1227	78.8158	Moderate	3	24
osa-miR5160	CGAGATCGATGGTATATTTCTG	127.125	125.651	121.489	75.0467	High	4	22
osa-miR5161	TCTGGATCAGAGGGAGTATA	2.52678	0.631599	1.98561	2.82473	Low	5	20
osa-miR5162	AAATGACCAAAATACCCCTAGAAC	3.05587	4.29583	3.9947	2.65936	Low	2	24
osa-miR528-3p	CCTGTGCTTGCCTCTTCCATT	5.92228	19.1246	51.1489	221.097	Moderate	5	21
osa-miR528-5p	TGGAAGGGGCATGCAGAGGAG	109.325	189.397	524.591	1374.88	High	5	21
osa-miR529a	CTGTACCCTCTCTCTTCTTC	973.397	1523.58	1767.38	2428.56	High	3	20
osa-miR529b	AGAAGAGAGAGAGTACAGCTT	43.0175	81.0772	110.48	101.988	Moderate	3	21
osa-miR530-5p	TGCATTTGCACCTGCACCTA	13.0549	20.4016	18.6173	20.619	Moderate	3	20
osa-miR531a	CTCGCCGGGGCTGCGTGCCGCCAT	17.1316	11.1134	11.3524	10.7169	Moderate	1	24
osa-miR531b	CTCGCCGGGGCTGCGTGCCG	17.1316	11.1134	11.3524	10.3482	Moderate	1	20
osa-miR531c	CTCGCCGGGGCTGCGTGCCGCCAT	17.1316	11.1134	11.3524	10.7169	Moderate	1	24
osa-miR5337a	AAATTACTTGTCGTTCTAGCT	37.8395	54.7914	82.5617	57.2934	Moderate	6	21
osa-miR5337b	CTAGAACGGCAAGCAATTTGA	11.084	8.86567	9.27043	11.0843	Moderate	5	21
osa-miR5340	TGATGACGTGGATGAATTTCAAA	16.2628	21.5999	20.6627	13.175	Moderate	2	23
osa-miR535-3p	GTGCTTTCTCCCGTTGTCACT	138.186	154.886	134.349	163.127	High	5	21
osa-miR535-5p	TGACAACGAGAGAGAGCACGC	381.991	441.804	402.692	312.033	High	2	21
osa-miR5486	AGGGGCTTGCATATTCTACCA	0	2.15024	30.6777	83.5174	Moderate	5	21
osa-miR5487	AAAGATGTGCATGTAGTTCCG	5.01621	26.4575	186.432	388.836	High	5	21
osa-miR5488	TGAAGGCGACTGATGATTTCA	1.4332	17.9078	111.612	227.47	Moderate	5	21
osa-miR5489	CAGGTGTTCTCGATGGCTTCC	1.4332	1.89945	21.0902	65.1179	Moderate	5	21
osa-miR5490	TTGGATTTTTATTTAGGACGG	16.5192	79.7488	572.95	1581.38	High	5	21
osa-miR5491	TGAAATGGAGGCTCGTTGTAC	0	0	4.5454	14.0265	Low	5	21
osa-miR5493	AGCCGGGCTCGGTCGCGCGTG	19.2919	28.8029	23.4997	17.4691	Moderate	2	21
osa-miR5494	TTATAGGAGGTATAGACGGTA	0	5.65187	69.7581	180.392	Moderate	5	21
osa-miR5495	AGAGGTCCGGATCGAACGTAG	0	1.50933	9.47714	50.3525	Moderate	5	21
osa-miR5496	CCAGCCGGTGGCATAGTTCTC	0	6.53425	39.7545	98.6909	Moderate	5	21
osa-miR5497	CAGAATATCTGGGACGAGCAT	1.4332	9.94304	70.6105	338.691	High	5	21
osa-miR5498	TGAGCTGTAACACTTGAAGAC	9.54264	7.46314	6.39716	3.92535	Low	1	21
osa-miR5499	GAAGGAAGAATCGTTATGGAA	0.716601	0.877733	7.72873	18.0011	Low	5	21
osa-miR5501	TCTTGTGGCTAGAAGGGTGAG	4.5704	6.32996	6.94785	8.50444	Low	3	21
osa-miR5502	TACGGATACGGATACGCGATAC	23.2059	21.5441	23.7299	16.1989	Moderate	4	22
osa-miR5503	TTCGGATCTTTCTAGAGGCATT	11.0572	13.4169	33.4043	31.8989	Moderate	6	22
osa-miR5504	AGTGACGGGAGGACTGCAAGG	95.2147	84.0959	127.878	74.5929	Moderate	2	21
osa-miR5505	GAGGATTCGGTATTGATCGCTA	5.96821	10.8673	11.3124	13.498	Moderate	3	22
osa-miR5506	TGGATCGCTTCGTCTGATGGT	2.8664	11.4617	123.655	405.975	High	5	21
osa-miR5507	AATGAGAATGATGACCCGGTG	0	8.42905	59.2159	186.677	Moderate	5	21
osa-miR5508	TAGATGGCTGATCTGGTGTGG	8.14483	11.745	8.93346	10.2251	Moderate	3	21
osa-miR5509	TAGGCATTTTCTCTTGGCATG	1.4332	21.4466	133.725	426.568	High	5	21
osa-miR5511	CATATCCCAGCTGTTTCGGCC	0	0.877733	3.31718	20.3206	Low	5	21
osa-miR5512a	TAGGATATGGTAATGCTAAAA	3.32471	3.66423	3.84439	3.68397	Low	6	21
osa-miR5512b	TAGGATATGGTAATGCTAAAA	3.32471	3.66423	3.84439	3.68397	Low	6	21
osa-miR5513	TAACAAAGGACAACAGACTGA	95.8788	132.882	132.03	114.322	High	6	21
osa-miR5514	TCCCAGAGCTTTGGCCGTCGC	0.681206	0.631599	12.691	37.1015	Moderate	5	21
osa-miR5515	CCGATGGTTGTTCTACAGGTG	0	4.67198	19.6553	67.8567	Moderate	5	21
osa-miR5516a	CTCATTGCTTCGGTAGGCTGG	5.01621	64.0238	325.876	962.115	High	5	21
osa-miR5516b	CTCATTGCTTCGGTAGGCTGG	5.01621	64.0238	325.876	961.053	High	5	21
osa-miR5517	TGCATCACGGCGCATATGTAG	3.24338	1.26785	2.66314	7.24058	Low	5	21
osa-miR5518	ATACTCAAACAGGGCATTGCA	0	0	5.06559	19.9251	Low	5	21
osa-miR5519	TGGCAGAAGTACTGGACTTAG	3.583	13.8813	151.093	519.995	High	5	21
osa-miR5521	AGTGGCTGCATATCTGATGAG	0.716601	3.8964	27.3041	111.036	Moderate	5	21
osa-miR5522	AACAATAGGAATGGGAGGCAT	0	0.877733	3.90781	7.68668	Low	5	21
osa-miR5523	TGAGGAGGAACATATTTACTAG	0.716601	0.631599	1.26815	2.65936	Low	5	22
osa-miR5525	TGAACCTTGGGAGCGATCTGAA	1.28109	0	4.58533	1.06262	Low	6	22
osa-miR5526	AAAGGTAGAGTCAGGTATGAG	43.9139	38.8481	45.353	34.8004	Moderate	2	21
osa-miR5527	TCTCAGCCAGGGCAGTAACAG	0.681206	2.38707	22.4053	37.3934	Moderate	5	21
osa-miR5528	AAGACGGTTTTAGATGTTGCC	0.681206	0	3.90781	9.20606	Low	5	21
osa-miR5530	AGTGGTGTCGTATTACCTGCC	0	2.14559	28.2847	135.406	Moderate	5	21
osa-miR5532	ATGGAATATATGACAAAGGTGG	2.79561	7.6953	9.61099	7.15469	Low	6	22
osa-miR5534a	TGACGACAACAGCTAGAATGG	10.0095	11.7543	8.90998	6.21596	Low	4	21
osa-miR5534b	CGATGACAACAGCTAGAATGG	6.7556	9.22326	4.58533	4.58122	Low	4	21
osa-miR5535	TCTGCGTGATTGAAGTCTGCAT	4.60579	1.2632	1.96213	2.00348	Low	1	22
osa-miR5536	AATGGTAGTGACATTATGGTAG	128.365	133.231	145.871	106.994	High	2	22
osa-miR5537	AATGTTTGTATGGATCGTTTGT	10.1425	8.72168	6.97133	6.62484	Low	1	22
osa-miR5538	ACTGAACTCAATCACTTGCTGC	5.35779	10.5793	12.1872	15.1362	Moderate	3	22
osa-miR5539a	AAGAAAACGGATGCGCGTGCTA	3.09127	0	5.17596	1.10624	Low	6	22
osa-miR5539b	AAGAAAACGGATGCGCGTGCTA	3.09127	0	5.17596	1.10624	Low	6	22
osa-miR5540	TTGTGCGAGATCGACGGTATA	181.733	158.644	143.148	102.162	High	4	21
osa-miR5541	TCAAGTGGTGTACTCTAAAGA	4.48907	4.29583	2.68661	2.45385	Low	4	21
osa-miR5542	TTTGAGAAGGTATCATGAGAT	3.95998	4.528	1.85878	4.66284	Low	5	21
osa-miR5788	TGGATGTGACATACTCTAGTA	26.4493	29.6667	43.9804	46.3926	Moderate	3	21
osa-miR5789	TGACTGAGCTTCGTTCGGTAT	0	1.26785	1.18126	2.5376	Low	3	21
osa-miR5790	AAGACGATCCTAGCAGAGCTTCAT	0.681206	0	1.26815	7.52557	Low	5	24
osa-miR5791	TTGCAGGAGACTAGAGACCAG	3.583	12.0004	144.339	479.962	High	5	21
osa-miR5792	GATGACAGCGGTGGTTCGGACATC	1.39781	0.631599	2.57624	14.6739	Low	5	24
osa-miR5793	CGAGGACGAGATACAGTGCAG	2.8664	16.2358	94.8008	218.083	Moderate	5	21
osa-miR5794	TGAGGAATCACTAGTAGTCGT	1492.75	1879.14	2123.53	2318.68	High	3	21
osa-miR5795	ATGTCGAGGTCGAGTTCCCGGC	10.3406	6.19063	11.3195	8.30106	Low	6	22
osa-miR5796	TCATTCAGGATTGAAGCCGCC	0.716601	2.14559	29.77	120.485	Moderate	5	21
osa-miR5797	TCGTGGGATTTATGCAGTTAA	0	6.04199	33.221	149.733	Moderate	5	21
osa-miR5798	CTGGACTACAAGATCCCGGAT	0	1.75547	11.9665	48.3546	Moderate	5	21
osa-miR5799	AAGACGAATAATCAAACGTTGGAC	72.2011	77.5616	66.6628	48.2217	Moderate	4	24
osa-miR5800	CCCGGCTATCGGAACGGCTGC	3.583	33.9996	243.013	1053.4	High	5	21
osa-miR5801	ACCAAATCGTTTTCGATCGTTGGA	156.241	137.127	130.463	109.383	High	1	24
osa-miR5802	ATGGACTGTACTTTGTAAAGCGGA	287.386	289.023	301.302	231.08	High	2	24
osa-miR5803	ACCACTGTAGACGCTACGTGTGAG	4.5704	9.96166	6.44412	7.32006	Low	3	24
osa-miR5804	TGCGAAGTAGAGATGCCGACT	3.95998	0.877733	2.51283	2.98797	Low	1	21
osa-miR5805	ACGAGTGATGGCGGCGTATACCTG	15.8505	11.3595	15.0535	25.1882	Moderate	5	24
osa-miR5806	ACAGGCAAAGACAATGACGGC	10.5969	51.6937	315.626	838.915	High	5	21
osa-miR5807	AGGAGGTCTGGAGAGTTATGTGGC	50.6983	53.491	58.9951	49.0421	Moderate	2	24
osa-miR5808	ACTAAATCGTTTCTGATCGTTGGA	480.155	436.153	420.426	298.429	High	4	24
osa-miR5809	TCGTCGCCGGCGACCACAGC	9.21159	7.6953	10.7523	12.6824	Moderate	5	20
osa-miR5810	ACGGAACCCTAATGGCGATGGCAT	10.4821	10.7233	11.0529	11.0006	Moderate	3	24
osa-miR5811	CCTAACCTAGGAGTTCGATGGGAC	1.36241	2.38707	1.9222	1.88173	Low	3	24
osa-miR5812	AGCAACGATTTTAAGATTGTGGCA	42.6242	52.3672	41.3337	37.782	Moderate	4	24
osa-miR5813	AAGCAGCGACTCTGGTCATGGA	7.28469	7.71393	12.6675	12.9639	Moderate	3	22
osa-miR5814	AATCAAGTTAGGAACCATGCAAGT	52.0424	68.1433	62.6352	57.2209	Moderate	2	24
osa-miR5815	AATGTTATGGACACTAGATGACAT	178.073	168.275	148.501	99.0564	High	4	24
osa-miR5816	TAGGAGTGTTTGTAGGAGCGCCAC	86.1238	74.6961	64.4506	53.1371	Moderate	1	24
osa-miR5817	ATCGAATTTGAAAGAAAAAGGTAT	64.0593	66.1507	103.218	51.204	Moderate	2	24
osa-miR5818	TCGAACTAGAAGGGCCAGGTT	0.716601	3.65492	31.2848	140.742	Moderate	5	21
osa-miR5819	AGGACGAGGGGAACGGCGGCG	1.28109	1.90411	2.42593	0.368746	Low	2	21
osa-miR5820	TGGCAGAGATTGATCGAGGAA	0	0.877733	16.4085	32.2324	Moderate	5	21
osa-miR5821	TGGACGGAGCGATGGTGGGCG	1.96229	1.89945	1.85878	0.981	Low	4	21
osa-miR5822	TGTCTGCTCGATGTCAGGTTG	0	0.631599	7.82264	22.5858	Low	5	21
osa-miR5823	AAGGAATTGGGTCTAATCTCTTCC	1.24569	3.02798	1.35505	1.43136	Low	2	24
osa-miR5824	AGTCTGATAAGAAGTCAATGGCGT	8.79064	6.83154	3.7575	8.59032	Low	1	24
osa-miR5825	AAAACATCTGATAACCTGAAACGG	68.6009	72.4344	75.6796	64.9913	Moderate	2	24
osa-miR5826	TAGCCCAAAGTGAGAAGAGTGGGT	15.0525	16.2637	15.3142	12.4755	Moderate	2	24
osa-miR5827	TTTGTTGCAATTTGGACTACC	24.866	31.0276	34.2355	24.8237	Moderate	2	21
osa-miR5829	ATCAGGACCAGTAGGCGATGGTAA	4.8287	2.14093	3.16687	3.43485	Low	1	24
osa-miR5830	ATGTAGATGAGGTGATGTTACACA	3.09127	4.92277	6.92437	4.09072	Low	6	24
osa-miR5831	TAGTCAAACTTAGAATAGTTGGAC	31.7134	29.3184	24.1854	23.8034	Moderate	1	24
osa-miR5832	TTGGCGGAGCGGTTGCTGTCA	0	0	2.57624	7.07869	Low	5	21
osa-miR5833	TCCTCCTCGGGCTCATCGGGC	2.49139	3.02332	5.80653	5.52209	Low	6	21
osa-miR5834	ACGGATGTAGAAATTGGTGAT	1.4332	5.16425	30.7622	54.1457	Moderate	5	21
osa-miR5836	TGAGCAGCCGGACCATGGGAT	0.716601	1.51399	28.1015	65.1671	Moderate	5	21
osa-miR5837.1	ATGTTGGAATGACATGCAGCT	0	2.39172	14.693	38.1275	Moderate	5	21
osa-miR5837.2	GGTGATGTGGAGCGTTCGGCA	0	0	3.82092	3.96548	Low	3	21
osa-miR6245	AGTATAGGTGTCGGCTCTATT	3.38692	5.79585	3.7575	3.19347	Low	2	21
osa-miR6247	TGGCTGATTGACCTAATGGCA	0.681206	4.93209	3.16687	1.63474	Low	2	21
osa-miR6248	TATTTGAGGATGGAGGTAGTA	10.376	13.115	10.2885	9.07869	Moderate	2	21
osa-miR6249a	CGTGAAGAGCTCGCCGGCGGC	2.52678	2.78184	2.00909	0.859246	Low	4	21
osa-miR6249b	CGTGAAGAGCTCGCCGGCGGC	2.52678	2.78184	2.00909	0.859246	Low	4	21
osa-miR6250	GGGGATAGATCGACGCGTCAAG	0	1.51399	3.19035	0.368746	Low	6	22
osa-miR6252	ATTCGTTGTATTAAGAGAGGGTT	2.52678	0.877733	1.85878	2.65936	Low	5	23
osa-miR6254	TGCTCCGGATATTATGGCATG	5.96821	7.94144	10.6185	6.42147	Low	6	21
osa-miR7692-3p	TGACTTGGCATGCTTACGTGGCAC	41.1622	23.8523	25.2657	27.1122	Moderate	1	24
osa-miR7693-3p	GACGTCCATCGATGAAGAGCGA	6.63888	5.1596	6.94785	3.10972	Low	4	22
osa-miR7693-5p	GTTTCCGCTCTTCATCGATGGCTG	42.4453	44.4722	53.6243	34.3942	Moderate	2	24
osa-miR7694-3p	CCATATTCGTAGTGCTAGGTGG	74.2544	113.489	135.912	105.41	High	6	22
osa-miR7694-5p	AACCTAGTACTGGATTAGTCACCA	2.60811	3.17662	3.30072	6.8697	Low	5	24
osa-miR7695-3p	ACGTGATGTGCCACGTAGGCA	8.83461	3.2648	2.63966	2.37223	Low	1	21
osa-miR7695-5p	TGCCTATGTGGCACGCCACGTGAA	22.6061	21.9481	18.0102	11.4108	Moderate	4	24
osa-miR810a	TCATAAGCCCACCACATGTGG	5.05356	1.26785	1.85878	1.06262	Low	1	21
osa-miR810b.1	TGAACACCGATATGCGTCATC	61.7018	46.3577	33.5674	29.8229	Moderate	1	21
osa-miR810b.2	AAGTGATTTAATTATGCCGTT	193.613	121.384	125.95	73.215	High	1	21
osa-miR812a	GACGGACGGTTAAACGTTGGAC	1820.18	1708.49	1607.44	1415.42	High	4	22
osa-miR812b	GACGGACGGTTAAACGTTGGAC	1172.51	1056.67	1028.82	926.578	High	1	22
osa-miR812c	GACGGACGGTTAAACGTTGGAC	1820.18	1708.49	1607.44	1415.42	High	4	22
osa-miR812d	GACGGACGGTTAAACGTTGGAC	1111.3	1005.05	985.061	886.29	High	1	22
osa-miR812e	GACGGACGGTTAAACGTTGGAC	1820.18	1708.49	1607.44	1415.42	High	4	22
osa-miR812f	ACGGATGATTAAAGTTGGACACGG	202.515	237.9	263.847	261.376	High	3	24
osa-miR812g	AAGACGGATGATTAAAGTTGGACA	1063.57	1130.85	1392.96	1273.07	High	6	24
osa-miR812h	AAGACGGATGATTAAAGTTGGACA	1566.96	1685.04	2023.59	1873.46	High	6	24
osa-miR812i	AAGACGGATGATTAAAGTTGGACA	1566.96	1685.04	2023.59	1873.46	High	6	24
osa-miR812j	AAGACGGATGATTAAAGTTGGACA	1655.28	1785.5	2147.32	2019.96	High	6	24
osa-miR812k	ACGAACGGTTAAAGTTGGACGCGG	336.413	363.719	389.837	315.09	High	2	24
osa-miR812l	ACGAACGGTTAAAGTTGGACGCGG	330.329	356.019	374.42	310.306	High	2	24
osa-miR812m	ACGAACGGTTAAAGTTGGACGCGG	336.413	363.719	389.837	315.09	High	2	24
osa-miR812n-3p	ACGGAAAATCATGGCTGCACTTAA	155.625	156.953	182.725	180.662	High	6	24
osa-miR812n-5p	AAGTGCAGCCATGAGTTTCCGTGC	103.095	95.6133	103.97	98.9317	High	1	24
osa-miR812o-3p	GAACGGTCAAATGTTAGACACGGA	193.544	223.522	233.048	167.069	High	2	24
osa-miR812o-5p	CGTGTTCAACGTTTGACTGTC	316.58	300.438	245.307	205.377	High	4	21
osa-miR812p	GACGGACGATTAAAGTTGGGCATG	212.602	214.234	199.339	155.305	High	4	24
osa-miR812q	ACGTTGGGTACGAATATCTACGGC	91.3342	117.185	112.288	97.2584	High	2	24
osa-miR812r	ACGTTAGACACGAATTTCTACGGC	100.008	88.6007	88.7956	87.1058	Moderate	1	24
osa-miR812s	AAGACGGACAATCAAACGTTGGAC	901.53	924.331	841.241	633.716	High	4	24
osa-miR812t	ACGGAAAATCATGGCTGCACTTAA	189.971	191.807	231.598	217.625	High	6	24
osa-miR812u	ACGGAAAATCATGGCTGCACTTAA	155.875	157.585	184.6	180.253	High	6	24
osa-miR812v	ATGGCTGCACTTAAAATGGGACGG	244.249	262.835	270.177	230.666	High	2	24
osa-miR814a	CACTTCATAGTACAACGAATCT	628.708	601.67	541.578	459.141	High	4	22
osa-miR814b	CACTTCATAGTACAACGAATCT	628.708	601.67	541.578	459.141	High	4	22
osa-miR814c	CACTTCATAGTACAACGAATCT	628.708	601.67	541.578	459.141	High	4	22
osa-miR815a	AAGGGGATTGAGGAGATTGGG	36.4608	39.3683	47.1813	43.3892	Moderate	6	21
osa-miR815b	AAGGGGATTGAGGAGATTGGG	155.281	150.391	219.912	144.167	High	6	21
osa-miR815c	AAGGGGATTGAGGAGATTGGG	83.0345	95.0794	128.235	93.9408	High	6	21
osa-miR816	GTGACATATTTTACTACAAC	5.17028	9.4694	5.79007	4.09072	Low	2	20
osa-miR817	TCCAACTTGAGGCCCGATTGA	7.49902	3.4181	8.216	7.15682	Low	6	21
osa-miR818a	AATCCCTTATATTATGGGACGG	117.534	112.964	138.209	90.5118	High	2	22
osa-miR818b	AATCCCTTATATTATGGGACGG	297.7	327.964	321.936	243.225	High	2	22
osa-miR818c	AATCCCTTATATTATGGGACGG	138.394	138.307	148.421	107.475	High	2	22
osa-miR818d	AATCCCTTATATTATGGGACGG	388.773	435.666	434.129	343.597	High	2	22
osa-miR818e	AATCCCTTATATTATGGGACGG	297.7	327.964	321.936	243.225	High	2	22
osa-miR818f	GGGAGCATGTAGGATGGCCAT	0.716601	5.898	47.7344	115.838	Moderate	5	21
osa-miR820a	TCGGCCTCGTGGATGGACCAG	8804.8	9179.66	9184.79	9061.41	High	3	21
osa-miR820b	TCGGCCTCGTGGATGGACCAG	8804.8	9179.66	9184.79	9061.41	High	3	21
osa-miR820c	TCGGCCTCGTGGATGGACCAG	8804.8	9179.66	9184.79	9061.41	High	3	21
osa-miR827	TTAGATGACCATCAGCAAACA	5.58265	4.28652	4.64875	5.19483	Low	1	21
osa-miRnovel-81	AAUUUCCGGUCUGAAAUAAAUCUC	398.994	421.329	376.725	316.335	High	4	24
osa-miRnovel-82	AUAUGGGGUCUAUAGAAAAGAUGU	614.521	708.076	891.92	586.839	High	2	24
osa-miRnovel-83	AAUAACGAUUUGUAGUAAAUUUGC	508.821	522.887	448.814	286.431	High	4	24
osa-miRnovel-84	GCUAUGGCUGUGGAAUAGAGGCAU	299.736	285.545	334.698	245.527	High	2	24
osa-miRnovel-85	UCAUGCAUUGGAUGGAUGCCCGGGC	466.176	439.706	532.072	381.7	High	2	25
osa-miRnovel-86	ACUGUUGGAUCGAAAAAUAGACGU	2302.44	2552.87	2174.86	1482.54	High	4	24
osa-miRnovel-87	ACCGUUGGAUCGAGAAAUAGACGU	1641.06	1688.62	1500.55	1118.47	High	4	24
osa-miRnovel-88	AACGUAUCCUAAUAGGACUCUUCC	1321.29	1195.71	1074.7	821.961	High	4	24
osa-miRnovel-89	AUGGUAACUGUAUUCUGGUUG	2.83101	12.3255	87.2106	330.316	High	5	21
osa-miRnovel-90	UAAGACAGACUAGCUGAUGCU	7.16601	63.4339	597.519	1891.76	High	5	21
osa-miRnovel-91	CUACGUGUCAGUGGAAUCCAC	247.218	264.934	217.965	170.075	High	4	21
osa-miRnovel-92	UCUCGACGCGACCUACAACUUUGU	932.723	933.395	844.988	713.47	High	4	24
osa-miRnovel-93	AUUUCCGUGUCUAACUUUGACUGU	7688.63	8561.86	7303.33	5280.05	High	4	24
osa-miRnovel-94	CUAGUUCUCUAACACCAAGCU	18.3274	141.961	786.165	2243.58	High	5	21
osa-miRnovel-95	AGAUUUAAAUCUAGGAUUGGGUUU	360.034	345.839	336.275	257.99	High	4	24
osa-miRnovel-96	AGACACCGUACUUUUAUCACUGAU	291.293	335.492	387.607	229.791	High	2	24
osa-miRnovel-97	AACGAAUCUUGUACUGAAUGUGAC	553.357	578.333	577.748	421.048	High	2	24
osa-miRnovel-98	AGCCAGAUCUGUCGCCGCUUGGGC	152.819	137.61	140.001	82.1396	High	4	24
osa-miRnovel-99	UAUCUUGUGGUAUGAACUGAG	347.064	387.647	225.978	106.111	High	4	21
osa-miRnovel-100	ACCGUUGGAUCGAGAAAUAGACGU	1791.98	1865.91	1653.41	1261.97	High	4	24
osa-miRnovel-101	AGAUGUGACAAUUAACUUUUUGCC	294.439	339.672	326.447	214.89	High	2	24
osa-miRnovel-102	AACCCGGAUUGAGAUCCUCUA	17.9563	14.5315	38.343	135.813	Moderate	5	21
osa-miRnovel-103	CCUGUAGAACAACCAUCGGCC	5.42858	20.945	155.006	405.2	High	5	21
osa-miRnovel-104	ACCGACGUACUUGACAGCUGC	3.51222	9.31144	95.9114	249.282	Moderate	5	21
osa-miRnovel-105	CUACGUGUCAGUGGAAUCCAC	264.172	283.301	222.354	175.887	High	4	21
osa-miRnovel-106	CUACUGAUGGAGUUUGAGCCU	0	5.16425	22.9959	163.434	Moderate	5	21
osa-miRnovel-107	GAAGAUUAGAACUUACUCGGU	8.4471	37.5151	302.343	811.249	High	5	21
osa-miRnovel-108	GCUGUCUUGUUAGAUGUAGAC	5.73281	33.5815	142.688	349.586	High	5	21
osa-miRnovel-109	ACAACUAUAGAAACUUCGAAAAGA	5.24107	32.7643	69.3388	137.973	Moderate	5	24
osa-miRnovel-110	UUUGAAUUGUGCUCUGUAUGU	0	3.41344	47.9305	141.466	Moderate	5	21
osa-miRnovel-111	CAAUCUACACAUUUCCUCUGU	0	1.2632	21.1067	66.2862	Moderate	5	21
osa-miRnovel-112	UAUCUUGUGGUAUGAACUGAG	349.214	386.142	222.725	108.318	High	4	21
