# Supplementary material for: MircroRNA Profiles of Early Rice Inflorescence Revealed a Specific miRNA5506 Regulating Development of Floral Organs and Female Megagametophyte in Rice
Source: Int J Mol Sci. 2021 Jun 21;22(12):6610. doi: 10.3390/ijms22126610 (PMC8235126; doi:10.3390/ijms22126610)
Supplement: Supplementary file 1 [file ijms-22-06610-s001.zip › ijms-1236069-SUP-PROOF DONE/Supplemental material/Table S3 GO analysis of genes targeted by differentially-expressed miRNAs (DEMs).xlsx]

## Sheet: Sheet1
Table S3 GO analysis of genes targeted by differentially-expressed miRNAs (DEMs)
GO term	Ontology	Description	Number in input list	Number in BG/Ref	p-value	FDR
GO:0009987	P	cellular process	2122	12839	6.1e-22	1.4e-18
GO:0044238	P	primary metabolic process	1859	11969	2.7e-07	2.8e-05
GO:0044237	P	cellular metabolic process	1724	10696	4e-11	7.2e-09
GO:0043170	P	macromolecule metabolic process	1624	10433	3.3e-06	0.00033
GO:0044260	P	cellular macromolecule metabolic process	1524	9350	1.4e-10	2.3e-08
GO:0006807	P	nitrogen compound metabolic process	1173	7073	4.2e-09	5.1e-07
GO:0006139	P	nucleobase, nucleoside, nucleotide and nucleic acid metabolic process	1121	6695	1.8e-09	2.5e-07
GO:0006259	P	DNA metabolic process	853	4515	6.5e-17	2.5e-14
GO:0015074	P	DNA integration	609	3168	5.5e-13	1.4e-10
GO:0006260	P	DNA replication	537	2898	2.4e-09	3.3e-07
GO:0006278	P	RNA-dependent DNA replication	524	2826	3.6e-09	4.7e-07
GO:0043412	P	macromolecule modification	341	1979	0.00043	0.034
GO:0006464	P	protein modification process	332	1929	0.00055	0.042
GO:0016043	P	cellular component organization	271	1240	1.6e-10	2.5e-08
GO:0006996	P	organelle organization	259	1129	6.7e-12	1.3e-09
GO:0006325	P	chromatin organization	245	1018	4.1e-13	1.2e-10
GO:0051276	P	chromosome organization	245	1024	6.8e-13	1.6e-10
GO:0006333	P	chromatin assembly or disassembly	236	982	1.3e-12	2.7e-10
GO:0050896	P	response to stimulus	217	1026	1.1e-07	1.2e-05
GO:0006950	P	response to stress	192	873	5.7e-08	6.6e-06
GO:0008219	P	cell death	170	544	1.9e-17	8.6e-15
GO:0016265	P	death	170	544	1.9e-17	8.6e-15
GO:0006915	P	apoptosis	168	532	1.3e-17	8.6e-15
GO:0012501	P	programmed cell death	168	532	1.3e-17	8.6e-15
GO:0006952	P	defense response	144	452	1.5e-15	5.1e-13
GO:0009698	P	phenylpropanoid metabolic process	14	24	0.00011	0.01
GO:0009808	P	lignin metabolic process	13	21	0.00012	0.01
GO:0042219	P	cellular amino acid derivative catabolic process	13	21	0.00012	0.01
GO:0046271	P	phenylpropanoid catabolic process	13	21	0.00012	0.01
GO:0046274	P	lignin catabolic process	13	21	0.00012	0.01
GO:0005488	F	binding	2624	16823	5.6e-17	5.5e-14
GO:0016740	F	transferase activity	1037	6190	1e-08	8.6e-07
GO:0043167	F	ion binding	946	5700	3.2e-07	2.2e-05
GO:0043169	F	cation binding	946	5696	2.8e-07	2.1e-05
GO:0046872	F	metal ion binding	922	5476	4.9e-08	3.7e-06
GO:0016772	F	transferase activity, transferring phosphorus-containing groups	863	4781	7.2e-13	9.2e-11
GO:0046914	F	transition metal ion binding	837	4875	1.4e-08	1.1e-06
GO:0003677	F	DNA binding	836	5059	3.9e-06	0.00026
GO:0000166	F	nucleotide binding	722	3874	5.3e-13	7.3e-11
GO:0008270	F	zinc ion binding	714	3939	8.3e-11	9.7e-09
GO:0017076	F	purine nucleotide binding	670	3456	5.5e-15	9.2e-13
GO:0032553	F	ribonucleotide binding	650	3292	6e-16	1.8e-13
GO:0032555	F	purine ribonucleotide binding	650	3292	6e-16	1.8e-13
GO:0001882	F	nucleoside binding	642	3257	1.3e-15	2.5e-13
GO:0001883	F	purine nucleoside binding	641	3247	1.1e-15	2.3e-13
GO:0030554	F	adenyl nucleotide binding	641	3247	1.1e-15	2.3e-13
GO:0032559	F	adenyl ribonucleotide binding	622	3087	8.5e-17	5.5e-14
GO:0005524	F	ATP binding	621	3085	1.1e-16	5.5e-14
GO:0003723	F	RNA binding	586	3190	1.2e-09	1.3e-07
GO:0016779	F	nucleotidyltransferase activity	551	2981	1.9e-09	2e-07
GO:0034061	F	DNA polymerase activity	530	2851	2.1e-09	2e-07
GO:0003964	F	RNA-directed DNA polymerase activity	524	2826	3.6e-09	3.3e-07
GO:0005515	F	protein binding	422	2460	0.00012	0.0072
GO:0016773	F	phosphotransferase activity, alcohol group as acceptor	303	1726	0.00032	0.018
GO:0003682	F	chromatin binding	232	913	1.5e-14	2.3e-12
GO:0016682	F	oxidoreductase activity, acting on diphenols and related substances as donors, oxygen as acceptor	15	27	9.4e-05	0.0059
GO:0008471	F	laccase activity	13	21	0.00012	0.0072
GO:0043227	C	membrane-bounded organelle	416	2319	3.9e-06	0.00023
GO:0043231	C	intracellular membrane-bounded organelle	415	2296	2.1e-06	0.00014
GO:0005634	C	nucleus	361	1884	8.4e-08	6.6e-06
GO:0044422	C	organelle part	306	1521	1.8e-08	1.7e-06
GO:0044446	C	intracellular organelle part	306	1521	1.8e-08	1.7e-06
GO:0043228	C	non-membrane-bounded organelle	277	1494	2.5e-05	0.0012
GO:0043232	C	intracellular non-membrane-bounded organelle	277	1494	2.5e-05	0.0012
GO:0005694	C	chromosome	240	1018	4.2e-12	6.6e-10
GO:0044427	C	chromosomal part	237	989	1.5e-12	3.4e-10
GO:0000785	C	chromatin	235	973	9.3e-13	3.4e-10
