# Supplementary material for: MircroRNA Profiles of Early Rice Inflorescence Revealed a Specific miRNA5506 Regulating Development of Floral Organs and Female Megagametophyte in Rice
Source: Int J Mol Sci. 2021 Jun 21;22(12):6610. doi: 10.3390/ijms22126610 (PMC8235126; doi:10.3390/ijms22126610)
Supplement: Supplementary file 1 [file ijms-22-06610-s001.zip › ijms-1236069-SUP-PROOF DONE/Supplemental material/Table S4 The distinct GO terms of Biological Process genes targeted by conserved or unconserved DEMs.xlsx]

## Sheet: Sheet1
Table S4 The distinct GO terms of Biological Process of genes targeted by conserved and unconserved DEMs
DEMs	GO term	Description	Number in input list	Number in BG/Ref	p-value	FDR
Conserved	GO:0006952	defense response	77	452	3.5e-40	1.6e-37
Conserved	GO:0012501	programmed cell death	82	532	6.1e-40	1.6e-37
Conserved	GO:0006915	apoptosis	82	532	6.1e-40	1.6e-37
Conserved	GO:0016265	death	82	544	2.7e-39	4.1e-37
Conserved	GO:0008219	cell death	82	544	2.7e-39	4.1e-37
Conserved	GO:0006950	response to stress	88	873	3.9e-30	4.9e-28
Conserved	GO:0050896	response to stimulus	92	1026	5.2e-28	5.7e-26
Conserved	GO:0009808	lignin metabolic process	12	21	3e-12	2.1e-10
Conserved	GO:0046274	lignin catabolic process	12	21	3e-12	2.1e-10
Conserved	GO:0046271	phenylpropanoid catabolic process	12	21	3e-12	2.1e-10
Conserved	GO:0042219	cellular amino acid derivative catabolic process	12	21	3e-12	2.1e-10
Conserved	GO:0009698	phenylpropanoid metabolic process	12	24	9.9e-12	6.3e-10
Conserved	GO:0019439	aromatic compound catabolic process	12	31	1.1e-10	6.2e-09
Conserved	GO:0019748	secondary metabolic process	14	64	1.7e-09	9.2e-08
Conserved	GO:0006575	cellular amino acid derivative metabolic process	13	92	6e-07	3.1e-05
Conserved	GO:0044282	small molecule catabolic process	16	146	7.2e-07	3.4e-05
Conserved	GO:0043412	macromolecule modification	79	1979	1.2e-06	5.4e-05
Conserved	GO:0006464	protein modification process	76	1929	3.1e-06	0.00013
Conserved	GO:0006725	cellular aromatic compound metabolic process	14	145	1.3e-05	0.00054
Conserved	GO:0009987	cellular process	341	12839	1.6e-05	0.00061
Conserved	GO:0043413	macromolecule glycosylation	9	60	2.1e-05	0.00063
Conserved	GO:0044248	cellular catabolic process	22	337	2e-05	0.00063
Conserved	GO:0009100	glycoprotein metabolic process	9	60	2.1e-05	0.00063
Conserved	GO:0009101	glycoprotein biosynthetic process	9	60	2.1e-05	0.00063
Conserved	GO:0006486	protein amino acid glycosylation	9	60	2.1e-05	0.00063
Conserved	GO:0070085	glycosylation	9	60	2.1e-05	0.00063
Conserved	GO:0006800	oxygen and reactive oxygen species metabolic process	5	12	2.6e-05	0.00072
Conserved	GO:0006801	superoxide metabolic process	5	12	2.6e-05	0.00072
Conserved	GO:0044267	cellular protein metabolic process	98	2877	3.9e-05	0.001
Conserved	GO:0009056	catabolic process	24	433	0.0001	0.0026
Conserved	GO:0006519	cellular amino acid and derivative metabolic process	22	391	0.00016	0.004
Conserved	GO:0043687	post-translational protein modification	65	1815	0.00026	0.0061
Conserved	GO:0044262	cellular carbohydrate metabolic process	21	385	0.00033	0.0077
Conserved	GO:0016310	phosphorylation	60	1695	0.00059	0.013
Conserved	GO:0006468	protein amino acid phosphorylation	56	1570	0.00076	0.017
Conserved	GO:0006796	phosphate metabolic process	62	1795	0.00087	0.018
Conserved	GO:0006793	phosphorus metabolic process	62	1795	0.00087	0.018
Conserved	GO:0044281	small molecule metabolic process	40	1034	0.0011	0.022
Unconserved	GO:0006810	transport	76	1638	2.2e-06	0.00095
Unconserved	GO:0051234	establishment of localization	76	1638	2.2e-06	0.00095
Unconserved	GO:0051179	localization	76	1651	2.9e-06	0.00095
Unconserved	GO:0050896	response to stimulus	52	1026	1.1e-05	0.0026
