# Supplementary material for: MircroRNA Profiles of Early Rice Inflorescence Revealed a Specific miRNA5506 Regulating Development of Floral Organs and Female Megagametophyte in Rice
Source: Int J Mol Sci. 2021 Jun 21;22(12):6610. doi: 10.3390/ijms22126610 (PMC8235126; doi:10.3390/ijms22126610)
Supplement: Supplementary file 1 [file ijms-22-06610-s001.zip › ijms-1236069-SUP-PROOF DONE/Supplemental material/Table S5 The number of reads from the WT and OxmiR5506 samples in this study.xlsx]

## Sheet: Sheet1
Table S5 The number of reads from the WT and OxmiR5506 samples in this study
Sample		Raw reads	Clean reads	Clean reads mapped to genome sequences	Rate of clean reads mapped to genome sequences	Rate of clean reads mapped to exons	Clean reads mapped uniquely	Rate of clean reads mapped uniquely
WT	Rep1	50192800	49750534	47607970	0.956934	0.9389	45536368	0.915294
	Rep2	40904676	40611452	38990682	0.960091	0.9361	37096772	0.913456
	Rep3	45128032	44810140	43064463	0.961043	0.9427	41095163	0.917095
OxmiR5506	Rep1	47158044	45908110	41888231	0.912436	0.9229	40026123	0.871875
	Rep2	45292940	44725892	43080435	0.96321	0.8957	41067402	0.918202
	Rep3	52848274	52424224	50211545	0.957793	0.8861	47269223	0.901668
WT, wild-type; OxmiR5506, the transgenic line, overexpressing pre-mature osa-miR5506.
