# Supplementary material for: MircroRNA Profiles of Early Rice Inflorescence Revealed a Specific miRNA5506 Regulating Development of Floral Organs and Female Megagametophyte in Rice
Source: Int J Mol Sci. 2021 Jun 21;22(12):6610. doi: 10.3390/ijms22126610 (PMC8235126; doi:10.3390/ijms22126610)
Supplement: Supplementary file 1 [file ijms-22-06610-s001.zip › ijms-1236069-SUP-PROOF DONE/Supplemental material/Table S6 DEMs aslo detected in previous studies.xlsx]

## Sheet: Sheet1
miRNA_Acc.	Family
osa-miR5796	Unconserved
osa-miR5797	Unconserved
osa-miR5487	Unconserved
osa-miR5490	Unconserved
osa-miR5509	Unconserved
osa-miR5521	Unconserved
osa-miR5818	Unconserved
osa-miR5506	Unconserved
osa-miR5507	Unconserved
osa-miR5519	Unconserved
osa-miR5791	Unconserved
osa-miR5806	Unconserved
osa-miR5820	Unconserved
osa-miR5494	Unconserved
osa-miR5495	Unconserved
osa-miR5496	Unconserved
osa-miR5514	Unconserved
osa-miR5515	Unconserved
osa-miR5834	Unconserved
osa-miR5836	Unconserved
osa-miR818f	Unconserved
osa-miR419	Unconserved
osa-miR5486	Unconserved
osa-miR5488	Unconserved
osa-miR5489	Unconserved
osa-miR5497	Unconserved
osa-miR5516a	Unconserved
osa-miR5516b	Unconserved
osa-miR5527	Unconserved
osa-miR5530	Unconserved
osa-miR5793	Unconserved
osa-miR5798	Unconserved
osa-miR5800	Unconserved
osa-miR3979-3p	Conserved
osa-miR398b	Conserved
osa-miR2275d	Conserved
osa-miR2275a	Conserved
osa-miR2275b	Conserved
osa-miR2275c	Conserved
osa-miR396d	Conserved
osa-miR396e-5p	Conserved
osa-miR396g	Conserved
osa-miR396h	Conserved
osa-miR528-3p	Conserved
osa-miR397b	Conserved
osa-miR396c-3p	Conserved
osa-miR396f-5p	Conserved
osa-miR528-5p	Conserved
osa-miR2118g	Conserved
osa-miR2118d	Conserved
osa-miR167h-3p	Conserved
osa-miR2118a	Conserved
osa-miR2118b	Conserved
osa-miR2118n	Conserved
osa-miR2118o	Conserved
osa-miR2118h	Conserved
osa-miR2118k	Conserved
osa-miR2118i	Conserved
osa-miR2118c	Conserved
osa-miR2118q	Conserved
osa-miR2118f	Conserved
osa-miR2118j	Conserved
osa-miR2118m	Conserved
osa-miR2118e	Conserved
osa-miR2118l	Conserved
osa-miR2118r	Conserved
osa-miR2118p	Conserved
