# Supplementary material for: MircroRNA Profiles of Early Rice Inflorescence Revealed a Specific miRNA5506 Regulating Development of Floral Organs and Female Megagametophyte in Rice
Source: Int J Mol Sci. 2021 Jun 21;22(12):6610. doi: 10.3390/ijms22126610 (PMC8235126; doi:10.3390/ijms22126610)
Supplement: Supplementary file 1 [file ijms-22-06610-s001.zip › ijms-1236069-SUP-PROOF DONE/Supplemental material/Table S7 The 41 inflorescence specific miRMAs compared to other studies.xlsx]

## Sheet: Sheet1
MiRNA
osa-miR5495
osa-miR5494
osa-miR816
osa-miR812q
osa-miR7695-3p
osa-miR6252
osa-miR5837.1
osa-miR5831
osa-miR5830
osa-miR5827
osa-miR5826
osa-miR5804
osa-miR5790
osa-miR5541
osa-miR5162
osa-miR5157b-5p
osa-miR5157a-5p
osa-miR5156
osa-miR5155
osa-miR5077
osa-miR444a-3p.1
osa-miR395x
osa-miR395t
osa-miR395f
osa-miR319a-5p
osa-miR319a-3p.2-3p
osa-miR2876-5p
osa-miR2876-3p
osa-miR2873a
osa-miR2100-5p
osa-miR1882e-5p
osa-miR1882e-3p
osa-miR169r-5p
osa-miR169r-3p
osa-miR169i-5p.2
osa-miR169i-3p
osa-miR167d-3p
osa-miR166j-5p
osa-miR166i-5p
osa-miR160f-3p
osa-miR1423-3p
