# Supplementary material for: MircroRNA Profiles of Early Rice Inflorescence Revealed a Specific miRNA5506 Regulating Development of Floral Organs and Female Megagametophyte in Rice
Source: Int J Mol Sci. 2021 Jun 21;22(12):6610. doi: 10.3390/ijms22126610 (PMC8235126; doi:10.3390/ijms22126610)
Supplement: Supplementary file 1 [file ijms-22-06610-s001.zip › ijms-1236069-SUP-PROOF DONE/Supplemental material/Table S8 Floral organ-related targets of 1802 ones by the 41 inflorescence specific miRMAs.xlsx]

## Sheet: Sheet1
miRNA	Target	Gene symbol	Function	Reference
osa-miR816	LOC_Os01g40630	LOG	control of shoot meristem activity	Takashi Kurakawa;Nanae Ueda;Masahiko Maekawa;Kaoru Kobayashi;Mikiko Kojima;Yasuo Nagato;Hitoshi Sakakibara;Junko Kyozuka	Direct control of shoot meristem activity by a cytokinin-activating enzyme	Nature, 2007, 445(7128): 652-655
osa-miR319a-3p.2-3p	LOC_Os01g59660	OsMYBGA|OsGAMYB	pollen fertility	Zhenhua Liu;Wenjie Bao;Wanqi Liang;Jingyuan Yin;Dabing Zhang	Identification of gamyb-4 and Analysis of the Regulatory Role of GAMYB in Rice Anther Development	Journal of Integrative Plant Biology, 2010, 52(7): 670-678
osa-miR5804	LOC_Os01g62920	qSH1|RIL1	Seed Shattering	Saeko Konishi;Takeshi Izawa;Shao Yang Lin;Kaworu Ebana;Yoshimichi Fukuta;Takuji Sasaki;Masahiro Yano	An SNP Caused Loss of Seed Shattering During Rice Domestication	Science, 2006, 312(5778): 1392-1396
osa-miR1882e-5p	LOC_Os01g71930	Osg1	is required for callose degradation in pollen development	Linglin Wan;Wenjun Zha;Xiaoyan Cheng;Chuan Liu;Lu Lv;Caixiang Liu;Zhanqi Wang;Bo Du;Rongzhi Chen;Lili Zhu	A rice β-1,3-glucanase gene Osg1 is required for callose degradation in pollen development	Planta, 2011, 233(2): 309-323
osa-miR5494	LOC_Os02g31290	LARGE1|OML4	Control of Grain Size and Weight	Jia Lyu;Dekai Wang;Penggen Duan;Yapei Liu;Ke Huang;Dali Zeng;Limin Zhang;Guojun Dong;Yingjie Li;Ran Xu;Baolan Zhang;Xiahe Huang;Na Li;Yingchun Wang;Qian Qian;Yunhai Li	Control of Grain Size and Weight by the GSK2-LARGE1/OML4 Pathway in Rice	The Plant Cell, 2020, 32(6): 1905
osa-miR169r-5p	LOC_Os03g48970	OsNF-YA4	regulate reproductive development	Dong-Keun Lee;Hyung Il Kim;Geupil Jang;Pil Joong Chung;Jin Seo Jeong;Youn Shic Kim;Seung Woon Bang;Harin Jung;Yang Do Choi;Ju-Kon Kim	The NF-YA transcription factor OsNF-YA7 confers drought stress tolerance of rice in an abscisic acid independent manner	Plant Science, 2015, 241: 199-210
osa-miR5157a-5p	LOC_Os03g62500	qTGW3|TGW3|GL3.3|OsGSK5|OsSK41	Modulates Grain Length and Weight	Jie-Zheng Ying;Ming Ma;Chen Bai;Xue-Hui Huang;Jian-Li Liu;Ye-Yang Fan;Xian-Jun Song	TGW3, a Major QTL that Negatively Modulates Grain Length and Weight in Rice	Molecular Plant, 2018, 11(5): 750-753
osa-miR5157b-5p	LOC_Os03g62500	CTB4a	increase pollen ferlity under cold condition	Natural variation in CTB4a enhances rice adaptation to cold habitats
osa-miR5077	LOC_Os04g04330	OsHUS1	male sterility	Lixiao Che;Kejian Wang;Ding Tang;Qiaoquan Liu;Xiaojun Chen;Yafei Li;Qing Hu;Yi Shen;Hengxiu Yu;Minghong Gu;Zhukuan Cheng	OsHUS1 Facilitates Accurate Meiotic Recombination in Rice	PLoS Genetics, 2014, 10(6): e1004405
osa-miR5494	LOC_Os04g44620	SnRK1A|OsSnRK1a	pollen fertility	Wen-Qiang Yang;Ying Lai;Mei-Na Li;Wen-Ying Xu;Yong-Biao Xue	A Novel C2-Domain Phospholipid-Binding Protein, OsPBP1, Is Required for Pollen Fertility in Rice	Molecular Plant, 2008, 1(5): 770-785
osa-miR395x	LOC_Os05g45420	OsRAN2	male sterility	Aiping Zang;Xiaojie Xu;Steven Neill;Weiming Cai	Overexpression of OsRAN2 in rice and Arabidopsis renders transgenic plants hypersensitive to salinity and osmotic stress	Journal of Experimental Botany, 2010, 61(3): 777-789
osa-miR395t	LOC_Os05g49890	OsFOR1|PGIP	regulate floral organ	Seonghoe Jang;Byongho Lee;Chanhong Kim;Soo-Jin Kim;Jieun Yim;Jong-Jin Han;Shinyoung Lee;Seong-Ryong Kim;Gynheung An	The OsFOR1 gene encodes a polygalacturonase-inhibiting protein (PGIP) that regulates floral organ number in rice	Plant Molecular Biology, 2003, 53(3): 357-372
osa-miR5827	LOC_Os07g38130	OsGASR9	positively regulates grain size and yield	Xiangbo Li;Shuangyue Shi;Quandan Tao;Yajun Tao;Jun Miao;Xiuron Peng;Chang Li;Zefeng Yang;Yong Zhou;Guohua Liang	OsGASR9 positively regulates grain size and yield in rice (Oryza sativa)	Plant Science, 2019, 286: 17-27
osa-miR166i-5p	LOC_Os07g47330	FZP; BFL1	required to prevent the formation of axillary meristems and to establish floral meristem identity	Mai Komatsu;Atsushi Chujo;Yasuo Nagato;Ko Shimamoto;Junko Kyozuka	FRIZZY PANICLE is required to prevent the formation of axillary meristems and to establish floral meristem identity in rice spikelets	Development, 2003, 130(16): 3841-3850
osa-miR444a-3p.1	LOC_Os07g48640	OsSDR	Alter Spikelet Development	Eun Hye Kim;Youn Shic Kim;Su-Hyun Park;Yeon Jong Koo;Yang Do Choi;Yong-Yoon Chung;In-Jung Lee;Ju-Kon Kim	Methyl Jasmonate Reduces Grain Yield by Mediating Stress Signals to Alter Spikelet Development in Rice	Plant Physiology, 2009, 149(4): 1751-1760
osa-miR2873a	LOC_Os08g04270	OsFIE2	negatively regulate grain size and grain filling	Shisheng Li;Bing Zhou;Xiongbo Peng;Quan Kuang;Xiaolong Huang;Jialing Yao;Bo Du;Meng-Xiang Sun	OsFIE2 plays an essential role in the regulation of rice vegetative and reproductive development	New Phytologist, 2014, 201(1): 66-79
osa-miR2100-5p	LOC_Os08g44820	OsNTL5	Represses the Flowering	Siyi Guo;Shaojun Dai;Prashant K. Singh;Hongyan Wang;Yanan Wang;Jeanie L. H. Tan;Wanyi Wee;Toshiro Ito	A Membrane-Bound NAC-Like Transcription Factor OsNTL5 Represses the Flowering in Oryza sativa	Frontiers in Plant Science, 2018, 9: 555
osa-miR160f-3p	LOC_Os09g32948	OsMADS8|OsMADS24	floral homeotic conversion	Rongfeng Cui;Jiakun Han;Suzhen Zhao;Kunmei Su;Feng Wu;Xiaoqiu Du;Qijiang Xu;Kang Chong;Günter Thei?en;Zheng Meng	Functional conservation and diversification of class E floral homeotic genes in rice (Oryza sativa)	The Plant Journal, 2010, 61(5): 767-781
osa-miR5831	LOC_Os11g12740	SP1	short panicle	Li Shengben;Qian Qian;Fu Zhiming;Zeng Dali;Meng Xiangbing;Kyozuka Junko;Maekawa Masahiko;Zhu Xudong;Zhang Jian;Li Jiayang;Wang Yonghong	Short panicle1 encodes a putative PTR family transporter and determines rice panicle size	The Plant Journal, 2009, 58(4): 592-605
