# Supplementary material for: MircroRNA Profiles of Early Rice Inflorescence Revealed a Specific miRNA5506 Regulating Development of Floral Organs and Female Megagametophyte in Rice
Source: Int J Mol Sci. 2021 Jun 21;22(12):6610. doi: 10.3390/ijms22126610 (PMC8235126; doi:10.3390/ijms22126610)
Supplement: Supplementary file 1 [file ijms-22-06610-s001.zip › ijms-1236069-SUP-PROOF DONE/Supplemental material/Table S9 Targets differentially-expressed in RiceXPro and CREP.xlsx]

## Sheet: Sheet1
Locus	Gene symbol	Description	Database
LOC_Os03g06930		homeodomain protein, putative, expressed	RiceXPro
LOC_Os03g29850	OsZIP2	metal cation transporter, putative, expressed	RiceXPro
LOC_Os05g35650		peptide transporter PTR2, putative, expressed	RiceXPro
LOC_Os08g30020		membrane protein, putative, expressed	RiceXPro
LOC_Os11g02400		LTPL8 - Protease inhibitor/seed storage/LTP family protein precursor, expressed	RiceXPro
LOC_Os11g47980		expressed protein	RiceXPro
LOC_Os12g42190	OsPCF8	Similar to Transcription factor PCF8	RiceXPro
LOC_Os04g44470		alpha-amylase/subtilisin inhibitor, putative, expressed	CREP
LOC_Os12g01900		retrotransposon protein, putative, unclassified, expressed	CREP
LOC_Os03g51640		expressed protein	CREP
LOC_Os07g10580	RM1	prolamin precursor, putative, expressed	CREP
LOC_Os12g42190	OsPCF8; OsTCP22	Similar to Isoform 2 of Transcription factor PCF8.	CREP
LOC_Os04g58160		fiber protein Fb34, putative, expressed	CREP
LOC_Os06g15330		zinc finger protein CONSTANS-LIKE 16, putative, expressed	CREP
LOC_Os04g55720		D-3-phosphoglycerate dehydrogenase, chloroplast precursor, putative, expressed	CREP
LOC_Os03g56460		glucose-6-phosphate isomerase, cytosolic A, putative, expressed	CREP
LOC_Os11g27400		glycosyl hydrolase, putative, expressed	CREP
LOC_Os08g30020		membrane protein, putative, expressed	CREP
LOC_Os04g47520		auxin-independent growth promoter, putative, expressed	CREP
LOC_Os04g43290		ARPC2B, putative, expressed	CREP
LOC_Os04g32920	OsHAK1	potassium transporter 1, putative, expressed	CREP
LOC_Os01g13300		B3 DNA binding domain containing protein, expressed	CREP
LOC_Os04g35210		Leucine Rich Repeat family protein, expressed	CREP
LOC_Os03g02740		phospholipase D beta 1, putative, expressed	CREP
LOC_Os01g37470		asp/Glu racemase, putative, expressed	CREP
LOC_Os09g24924		sugar carrier protein A, putative, expressed	CREP
LOC_Os04g54840		NRPD2a, putative, expressed	CREP
LOC_Os09g10750		rhodanese family protein, putative, expressed	CREP
LOC_Os03g26930		OsSCP13 - Putative Serine Carboxypeptidase homologue, expressed	CREP
LOC_Os07g42250		strictosidine synthase 1 precursor, putative, expressed	CREP
LOC_Os07g01600		disease resistance response protein 206, putative, expressed	CREP
LOC_Os05g03610		phospholipase C, putative, expressed	CREP
LOC_Os07g01920		nucleolar GTP-binding protein 1, putative, expressed	CREP
LOC_Os03g31320		RING zinc finger protein-like, putative, expressed	CREP
LOC_Os07g45100		endonuclease/Exonuclease/phosphatase family protein, expressed	CREP
LOC_Os11g30360		expressed protein	CREP
LOC_Os04g47520		auxin-independent growth promoter, putative, expressed	CREP
LOC_Os05g26820		CBL-interacting serine/threonine-protein kinase 15, putative, expressed	CREP
LOC_Os01g11550	OsPCF5; OsTCP1	TCP family transcription factor, putative, expressed	CREP
LOC_Os03g57190	OsPCF6; OsTCP8	TCP family transcription factor containing protein, expressed	CREP
LOC_Os03g29850	OsZIP2	zinc transporter 2 precursor, putative, expressed	CREP
LOC_Os03g62500	qTGW3; qGL6	shaggy-related protein kinase kappa, putative, expressed	CREP
LOC_Os02g09940		peroxiredoxin-5, mitochondrial precursor, putative, expressed	CREP
LOC_Os01g55100	OsPCF7	slTCP3, putative, expressed	CREP
LOC_Os01g59660	OsGAmyb; MYBGA	transcription factor GAMYB, putative, expressed	CREP
LOC_Os06g42630		B3 DNA binding domain containing protein	CREP
LOC_Os03g40110		nop14-like family protein, expressed	CREP
LOC_Os12g41260		protein kinase domain containing protein, expressed	CREP
LOC_Os11g06720	ASR1; OsASR1	abscisic stress ripening protein 2, putative, expressed	CREP
LOC_Os10g07210		hsp20/alpha crystallin family protein, expressed	CREP
LOC_Os12g42400	OsNF-YA10; OsHAP2F	nuclear transcription factor Y subunit A-2, putative, expressed	CREP
